# Supplementary material for: Bridging the SME reporting gap: A new model for predicting Scope 1 and 2 emissions
Source: J Ind Ecol. 2025 Sep 23;29(6):2197–213. doi: 10.1111/jiec.70106 (PMC13279493; doi:10.1111/jiec.70106)
Supplement: Supplementary file 5 — Supporting Information S5: This supporting information provides supporting data for all figures presented in this paper. [file 44498_2025_2906019_MOESM5_ESM.xlsx]

## Sheet: CoverSheet
SUPPORTING INFORMATION FOR:
Phillpotts, A., Owen, A., Norman, J., Trendl, A., Gathergood, J., Jobst, N., Leake, D. Bridging the SME Reporting Gap: A New Model for Predicting Scope 1 and 2 Emissions. Journal of Industrial Ecology
This supporting information provides the underlying data used to produce Figures 1 and 2 of the main article. We also provide underlying data for Figures 3,4 and 5 fo Supporting Information S1.

## Sheet: Table S1
Table S1. Underlying data for Figure 1 in the main text
log_scope1_emissions_bin	log_FTD_scope1_emissions	log_pred_scope1_emissions		log_scope2_emissions_bin	log_FTD_scope2_emissions	log_pred_scope2_emissions
(5.45114,5.46212]	5.462	6.922		(3.62889,3.64027]	3.64	6.35
(5.59894,5.59936]	5.599	7.603		(3.73638,3.7366]	3.74	6.29
(5.79487,5.79529]	5.795	6.618		(3.87598,3.87621]	3.88	6.07
(5.81303,5.81345]	5.813	6.655		(3.92259,3.92281]	3.92	6
(5.88862,5.88904]	5.889	7.087		(3.92304,3.92326]	3.92	5.78
(5.91986,5.92029]	5.92	7.206		(3.95872,3.95894]	3.96	6.21
(5.9566,5.95702]	5.957	7.931		(4.10992,4.11014]	4.11	6.15
(5.9604,5.96082]	5.961	7.196		(4.13668,4.1369]	4.14	7.05
(5.97856,5.97898]	5.979	7.441		(4.14604,4.14627]	4.15	5.94
(6.02754,6.02797]	6.028	7.411		(4.22499,4.22521]	4.23	6.45
(6.04739,6.04781]	6.048	7.087		(4.24528,4.24551]	4.25	6.46
(6.09088,6.09131]	6.091	7.961		(4.26022,4.26045]	4.26	5.86
(6.11326,6.11369]	6.114	7.067		(4.32846,4.32869]	4.33	6.04
(6.13058,6.131]	6.131	7.808		(4.35478,4.355]	4.35	6.32
(6.13184,6.13227]	6.132	7.754		(4.40785,4.40808]	4.41	6.63
(6.14493,6.14536]	6.145	7.431		(4.42837,4.42859]	4.43	7.18
(6.16689,6.16732]	6.167	7.904		(4.43685,4.43707]	4.44	6.07
(6.17449,6.17492]	6.175	7.367		(4.47253,4.47275]	4.47	5.96
(6.18041,6.18083]	6.181	7.491		(4.47966,4.47989]	4.48	6.27
(6.22981,6.23023]	6.23	7.177		(4.51534,4.51557]	4.52	5.72
(6.25261,6.25304]	6.253	7.505		(4.52025,4.52047]	4.52	6.02
(6.29189,6.29231]	6.292	7.661		(4.52739,4.52761]	4.53	6.3
(6.29357,6.294]	6.294	7.746		(4.54121,4.54144]	4.54	6.78
(6.29569,6.29611]	6.296	7.811		(4.54233,4.54255]	4.54	6.01
(6.29991,6.30033]	6.3	6.48		(4.54991,4.55013]	4.55	7.06
(6.3168,6.31722]	6.317	7.579		(4.57533,4.57556]	4.58	6.35
(6.33918,6.3396]	6.339	7.971		(4.59072,4.59094]	4.59	6.27
(6.34382,6.34425]	6.344	7.937		(4.59317,4.5934]	4.59	6.37
(6.3548,6.35523]	6.355	7.921		(4.59473,4.59496]	4.59	6
(6.35649,6.35691]	6.357	7.491		(4.61614,4.61637]	4.62	6.32
(6.37381,6.37423]	6.374	7.464		(4.61971,4.61993]	4.62	7.67
(6.37761,6.37803]	6.378	7.225		(4.62083,4.62105]	4.62	6.3
(6.39407,6.3945]	6.394	7.89		(4.63131,4.63153]	4.63	6.33
(6.39534,6.39576]	6.396	7.762		(4.63599,4.63621]	4.64	6.4
(6.39703,6.39745]	6.397	7.373		(4.6458,4.64603]	4.65	6.2
(6.41097,6.41139]	6.411	7.738		(4.65963,4.65985]	4.66	6.59
(6.41603,6.41645]	6.416	7.847		(4.66498,4.6652]	4.67	6.46
(6.41645,6.41688]	6.417	7.297		(4.67992,4.68015]	4.68	6.17
(6.4173,6.41772]	6.418	7.516		(4.6826,4.68282]	4.68	7.15
(6.42068,6.4211]	6.421	7.271		(4.68572,4.68594]	4.69	6.53
(6.46037,6.46079]	6.46	8.473		(4.70981,4.71003]	4.71	6.46
(6.46248,6.4629]	6.463	7.679		(4.71248,4.7127]	4.71	6.18
(6.48402,6.48444]	6.484	7.461		(4.71471,4.71493]	4.71	6.61
(6.49373,6.49415]	6.494	7.149		(4.71806,4.71828]	4.72	6.32
(6.49964,6.50006]	6.5	7.722		(4.73389,4.73411]	4.73	6.08
(6.50049,6.50091]	6.501	7.389		(4.74905,4.74928]	4.75	7.15
(6.50935,6.50978]	6.509	7.739		(4.75329,4.75351]	4.75	6.71
(6.51907,6.51949]	6.519	8.235		(4.75597,4.75619]	4.76	6.19
(6.52076,6.52118]	6.521	6.681		(4.76065,4.76087]	4.76	6.89
(6.52709,6.52751]	6.527	8.022		(4.7611,4.76132]	4.76	6.14
(6.52751,6.52793]	6.528	6.925		(4.77425,4.77448]	4.77	6.07
(6.53131,6.53173]	6.532	7.585		(4.78295,4.78317]	4.78	7.62
(6.53173,6.53216]	6.532	7.294		(4.78697,4.78719]	4.79	7.55
(6.55074,6.55116]	6.551	8.326		(4.79343,4.79366]	4.79	6.22
(6.56045,6.56087]	6.561	7.843		(4.79789,4.79812]	4.8	6.82
(6.56129,6.56172]	6.561	8.541		(4.79856,4.79878]	4.8	6.04
(6.56636,6.56678]	6.567	7.992		(4.80748,4.80771]	4.81	6.45
(6.57438,6.57481]	6.575	7.63		(4.80837,4.8086]	4.81	5.62
(6.57734,6.57776]	6.577	7.664		(4.81239,4.81261]	4.81	6.42
(6.57818,6.57861]	6.579	7.694		(4.81908,4.8193]	4.82	6.25
(6.58114,6.58156]	6.581	7.561		(4.82644,4.82666]	4.83	6.15
(6.58156,6.58199]	6.582	7.511		(4.82778,4.828]	4.83	6.21
(6.58199,6.58241]	6.582	7.287		(4.84383,4.84406]	4.84	7.09
(6.60141,6.60183]	6.602	7.334		(4.85097,4.85119]	4.85	6.34
(6.60901,6.60943]	6.609	8.023		(4.86569,4.86591]	4.87	7.68
(6.61197,6.61239]	6.612	7.133		(4.87595,4.87617]	4.88	7.73
(6.6183,6.61872]	6.619	7.3		(4.8784,4.87862]	4.88	6.33
(6.61957,6.61999]	6.62	7.967		(4.88487,4.88509]	4.88	5.62
(6.62083,6.62126]	6.621	7.633		(4.89044,4.89066]	4.89	6.41
(6.63055,6.63097]	6.631	7.603		(4.89289,4.89312]	4.89	6.22
(6.63097,6.63139]	6.631	7.362		(4.89735,4.89758]	4.9	5.99
(6.63266,6.63308]	6.633	7.929		(4.8978,4.89802]	4.9	7.15
(6.63561,6.63604]	6.636	7.398		(4.90048,4.9007]	4.9	6.2
(6.6373,6.63772]	6.638	9.178		(4.9172,4.91742]	4.92	5.78
(6.63815,6.63857]	6.638	7.485		(4.91854,4.91876]	4.92	6.41
(6.65588,6.6563]	6.656	7.934		(4.92523,4.92545]	4.93	7.32
(6.65715,6.65757]	6.657	7.251		(4.92724,4.92746]	4.93	7.54
(6.65926,6.65968]	6.66	7.848		(4.93326,4.93348]	4.93	5.8
(6.66095,6.66137]	6.661	7.645		(4.9346,4.93482]	4.93	5.79
(6.66433,6.66475]	6.665	7.228		(4.9375,4.93772]	4.94	6.91
(6.68037,6.6808]	6.68	7.234		(4.95823,4.95846]	4.96	6.44
(6.68713,6.68755]	6.687	7.221		(4.95846,4.95868]	4.96	6.14
(6.69178,6.6922]	6.692	7.542		(4.96649,4.96671]	4.97	5.9
(6.69473,6.69515]	6.695	7.496		(4.96916,4.96939]	4.97	6.81
(6.69938,6.6998]	6.699	7.69		(4.97184,4.97206]	4.97	6.28
(6.6998,6.70022]	6.7	7.766		(4.97518,4.97541]	4.98	6.67
(6.70698,6.7074]	6.707	7.661		(4.97697,4.97719]	4.98	6.78
(6.70867,6.70909]	6.709	7.799		(4.98031,4.98054]	4.98	7.2
(6.71458,6.715]	6.715	7.057		(4.99169,4.99191]	4.99	6.11
(6.71542,6.71584]	6.715	8.045		(4.99637,4.99659]	5	6.64
(6.71922,6.71965]	6.72	7.558		(4.99659,4.99681]	5	6.69
(6.72133,6.72176]	6.721	7.72		(4.99793,4.99815]	5	6.94
(6.72345,6.72387]	6.724	8.644		(4.99927,4.99949]	5	6.53
(6.72894,6.72936]	6.729	7.817		(4.99971,4.99994]	5	6.2
(6.73485,6.73527]	6.735	7.935		(5.00284,5.00306]	5	6.63
(6.73527,6.73569]	6.735	7.372		(5.00663,5.00685]	5.01	6.7
(6.73823,6.73865]	6.739	6.793		(5.0102,5.01042]	5.01	6.56
(6.73991,6.74034]	6.74	7.499		(5.01399,5.01421]	5.01	6.47
(6.74076,6.74118]	6.741	8.131		(5.01599,5.01622]	5.02	6.62
(6.74371,6.74414]	6.744	7.661		(5.01778,5.018]	5.02	6.63
(6.74498,6.7454]	6.745	7.425		(5.01912,5.01934]	5.02	7.31
(6.7454,6.74583]	6.746	7.411		(5.02157,5.02179]	5.02	6.35
(6.7492,6.74963]	6.749	7.714		(5.02491,5.02514]	5.03	6.01
(6.75723,6.75765]	6.758	8.1		(5.02603,5.02625]	5.03	5.78
(6.75849,6.75892]	6.759	7.566		(5.02625,5.02647]	5.03	6.56
(6.75892,6.75934]	6.759	7.423		(5.02647,5.0267]	5.03	6.32
(6.76018,6.76061]	6.76	7.227		(5.02848,5.0287]	5.03	6.23
(6.76145,6.76187]	6.762	7.412		(5.03406,5.03428]	5.03	6.26
(6.76229,6.76272]	6.763	8.315		(5.03807,5.03829]	5.04	6.13
(6.76398,6.76441]	6.764	8.29		(5.04498,5.04521]	5.05	6.72
(6.76694,6.76736]	6.767	8.226		(5.04878,5.049]	5.05	6.84
(6.76736,6.76778]	6.767	8.792		(5.05301,5.05324]	5.05	6.22
(6.77961,6.78003]	6.78	7.56		(5.05591,5.05613]	5.06	6.74
(6.78003,6.78045]	6.78	7.318		(5.0577,5.05792]	5.06	6.92
(6.78299,6.78341]	6.783	8.42		(5.05814,5.05836]	5.06	6.4
(6.78594,6.78636]	6.786	8.977		(5.06483,5.06506]	5.06	6.43
(6.78848,6.7889]	6.789	8.884		(5.07041,5.07063]	5.07	5.83
(6.78932,6.78974]	6.79	8.529		(5.07108,5.0713]	5.07	6.6
(6.79016,6.79059]	6.79	7.749		(5.07331,5.07353]	5.07	6.13
(6.79396,6.79439]	6.794	7.354		(5.07398,5.0742]	5.07	6.53
(6.79439,6.79481]	6.795	7.975		(5.07643,5.07665]	5.08	6.95
(6.80537,6.80579]	6.806	7.58		(5.0791,5.07933]	5.08	6.29
(6.80706,6.80748]	6.807	7.612		(5.07955,5.07977]	5.08	6.08
(6.81761,6.81803]	6.818	8.175		(5.08067,5.08089]	5.08	6.27
(6.81972,6.82015]	6.82	7.743		(5.0829,5.08312]	5.08	6.46
(6.82015,6.82057]	6.82	7.192		(5.08356,5.08379]	5.08	7.5
(6.82141,6.82183]	6.822	7.926		(5.08513,5.08535]	5.09	6.97
(6.82395,6.82437]	6.824	7.688		(5.09806,5.09828]	5.1	7.01
(6.82648,6.8269]	6.827	7.951		(5.09828,5.09851]	5.1	6.13
(6.82859,6.82901]	6.829	8.728		(5.09851,5.09873]	5.1	6.75
(6.82901,6.82944]	6.829	7.877		(5.10051,5.10074]	5.1	7.05
(6.83028,6.8307]	6.831	7.92		(5.10096,5.10118]	5.1	6.83
(6.83915,6.83957]	6.839	7.202		(5.11679,5.11702]	5.12	7.73
(6.83957,6.83999]	6.84	7.593		(5.1188,5.11902]	5.12	6.51
(6.83999,6.84041]	6.84	7.599		(5.11902,5.11925]	5.12	6.69
(6.84253,6.84295]	6.843	7.513		(5.12103,5.12125]	5.12	6.51
(6.84337,6.84379]	6.844	7.785		(5.12304,5.12326]	5.12	6.07
(6.85224,6.85266]	6.852	8.035		(5.12928,5.1295]	5.13	6.24
(6.85351,6.85393]	6.854	7.677		(5.13129,5.13151]	5.13	6.81
(6.85393,6.85435]	6.854	7.758		(5.13463,5.13486]	5.13	6.48
(6.85519,6.85562]	6.855	8.074		(5.13798,5.1382]	5.14	7.58
(6.86153,6.86195]	6.862	7.685		(5.13932,5.13954]	5.14	6.73
(6.86406,6.86448]	6.864	7.592		(5.13954,5.13976]	5.14	7.22
(6.86533,6.86575]	6.865	7.637		(5.14088,5.1411]	5.14	7.41
(6.86744,6.86786]	6.868	8.11		(5.1411,5.14132]	5.14	6.15
(6.87082,6.87124]	6.871	7.874		(5.14311,5.14333]	5.14	6.45
(6.8742,6.87462]	6.874	7.26		(5.1498,5.15002]	5.15	5.79
(6.87589,6.87631]	6.876	7.835		(5.15314,5.15337]	5.15	7.01
(6.87631,6.87673]	6.876	7.834		(5.16184,5.16206]	5.16	6.84
(6.87757,6.878]	6.878	7.449		(5.16429,5.16452]	5.16	6.6
(6.878,6.87842]	6.878	8.411		(5.16585,5.16608]	5.17	6.85
(6.88011,6.88053]	6.88	8.039		(5.16608,5.1663]	5.17	7.8
(6.88433,6.88475]	6.885	7.493		(5.17321,5.17344]	5.17	6.9
(6.88813,6.88855]	6.888	7.732		(5.17567,5.17589]	5.18	6.05
(6.89109,6.89151]	6.891	7.508		(5.17857,5.17879]	5.18	5.92
(6.89235,6.89278]	6.893	7.889		(5.18035,5.18057]	5.18	5.73
(6.89362,6.89404]	6.894	7.99		(5.18057,5.1808]	5.18	7.36
(6.89573,6.89615]	6.896	7.282		(5.18303,5.18325]	5.18	6.73
(6.89827,6.89869]	6.898	8.115		(5.19061,5.19083]	5.19	6.24
(6.90038,6.9008]	6.901	8.583		(5.19261,5.19284]	5.19	6.59
(6.90207,6.90249]	6.902	8.153		(5.19596,5.19618]	5.2	6.43
(6.90502,6.90544]	6.905	7.555		(5.19841,5.19864]	5.2	7.05
(6.90756,6.90798]	6.908	7.87		(5.20087,5.20109]	5.2	6.49
(6.9084,6.90882]	6.909	7.873		(5.20377,5.20399]	5.2	6.49
(6.90924,6.90967]	6.909	7.706		(5.20399,5.20421]	5.2	6.17
(6.91093,6.91136]	6.911	7.49		(5.20778,5.208]	5.21	6.82
(6.91178,6.9122]	6.912	7.462		(5.20845,5.20867]	5.21	6.07
(6.91431,6.91473]	6.914	7.888		(5.21492,5.21514]	5.22	7.59
(6.916,6.91642]	6.916	8.427		(5.21514,5.21536]	5.22	6.24
(6.91642,6.91685]	6.917	7.692		(5.21558,5.21581]	5.22	6.65
(6.91938,6.9198]	6.92	8.127		(5.22763,5.22785]	5.23	6.24
(6.92022,6.92065]	6.92	7.821		(5.23186,5.23209]	5.23	7.81
(6.92065,6.92107]	6.921	8.224		(5.23387,5.23409]	5.23	6.62
(6.92782,6.92825]	6.928	6.377		(5.23409,5.23432]	5.23	6.69
(6.92867,6.92909]	6.929	8.243		(5.23521,5.23543]	5.24	7.49
(6.92994,6.93036]	6.93	7.622		(5.23543,5.23566]	5.24	7.16
(6.93331,6.93374]	6.934	7.977		(5.23967,5.23989]	5.24	5.9
(6.935,6.93543]	6.935	7.982		(5.24078,5.24101]	5.24	7.01
(6.93585,6.93627]	6.936	7.903		(5.24123,5.24145]	5.24	7.64
(6.93627,6.93669]	6.936	7.966		(5.24168,5.2419]	5.24	6.13
(6.93669,6.93711]	6.937	7.724		(5.24235,5.24257]	5.24	6.44
(6.93711,6.93754]	6.937	7.721		(5.2448,5.24502]	5.24	6.75
(6.94007,6.94049]	6.94	7.772		(5.2477,5.24792]	5.25	6.41
(6.94134,6.94176]	6.941	8.114		(5.24837,5.24859]	5.25	6.87
(6.94176,6.94218]	6.942	7.242		(5.24926,5.24948]	5.25	5.85
(6.94598,6.9464]	6.946	7.942		(5.25327,5.2535]	5.25	6.42
(6.94683,6.94725]	6.947	7.514		(5.26108,5.2613]	5.26	7.54
(6.94767,6.94809]	6.948	7.807		(5.26264,5.26286]	5.26	6.26
(6.94809,6.94852]	6.948	8.403		(5.26442,5.26465]	5.26	6.56
(6.95147,6.95189]	6.951	7.937		(5.26732,5.26755]	5.27	7.79
(6.95316,6.95358]	6.954	8.25		(5.26844,5.26866]	5.27	6.72
(6.95569,6.95612]	6.956	8.184		(5.26978,5.27]	5.27	6.44
(6.95654,6.95696]	6.957	7.859		(5.27468,5.2749]	5.27	6.48
(6.95992,6.96034]	6.96	8.179		(5.2758,5.27602]	5.28	5.96
(6.96118,6.96161]	6.962	7.934		(5.27959,5.27981]	5.28	6.49
(6.9633,6.96372]	6.964	7.996		(5.28293,5.28316]	5.28	7.58
(6.96414,6.96456]	6.964	7.747		(5.28316,5.28338]	5.28	6.38
(6.96583,6.96625]	6.966	7.838		(5.28494,5.28516]	5.29	6.45
(6.96667,6.9671]	6.967	8.022		(5.28806,5.28828]	5.29	6.77
(6.9671,6.96752]	6.967	9.016		(5.28851,5.28873]	5.29	7.2
(6.96836,6.96879]	6.968	7.608		(5.28873,5.28895]	5.29	7.48
(6.96921,6.96963]	6.97	7.552		(5.29364,5.29386]	5.29	7.37
(6.9709,6.97132]	6.971	7.542		(5.29497,5.2952]	5.3	6.55
(6.97259,6.97301]	6.973	7.804		(5.2952,5.29542]	5.3	6.7
(6.97301,6.97343]	6.973	8.439		(5.29988,5.3001]	5.3	6.64
(6.97385,6.97427]	6.974	8.32		(5.30055,5.30077]	5.3	7.31
(6.9747,6.97512]	6.975	8.181		(5.30367,5.3039]	5.3	6.42
(6.98103,6.98145]	6.981	7.369		(5.30434,5.30456]	5.3	6.38
(6.98145,6.98188]	6.982	8.44		(5.30858,5.3088]	5.31	6.01
(6.98188,6.9823]	6.982	7.637		(5.3088,5.30902]	5.31	6.78
(6.9823,6.98272]	6.983	8.582		(5.30925,5.30947]	5.31	6.82
(6.98399,6.98441]	6.984	8.008		(5.30969,5.30992]	5.31	6.6
(6.98483,6.98525]	6.985	8.321		(5.31192,5.31215]	5.31	6.98
(6.98525,6.98568]	6.986	8.413		(5.31237,5.31259]	5.31	7.32
(6.9861,6.98652]	6.986	7.662		(5.31348,5.31371]	5.31	6.77
(6.98694,6.98736]	6.987	7.889		(5.31371,5.31393]	5.31	6.24
(6.98779,6.98821]	6.988	8.075		(5.31393,5.31415]	5.31	5.85
(6.99201,6.99243]	6.992	8.33		(5.31549,5.31571]	5.32	6.95
(6.99243,6.99285]	6.993	7.815		(5.31817,5.31839]	5.32	6.8
(6.99285,6.99328]	6.993	7.521		(5.31906,5.31928]	5.32	6.3
(6.99454,6.99497]	6.995	8.484		(5.3204,5.32062]	5.32	6.62
(6.99708,6.9975]	6.997	6.991		(5.32397,5.32419]	5.32	7.15
(6.9975,6.99792]	6.998	6.943		(5.32642,5.32664]	5.33	6.66
(6.99919,6.99961]	6.999	7.649		(5.32709,5.32731]	5.33	6.97
(7.0013,7.00172]	7.002	7.622		(5.32753,5.32776]	5.33	6.48
(7.00172,7.00214]	7.002	7.493		(5.32776,5.32798]	5.33	6.33
(7.00214,7.00257]	7.002	7.69		(5.32909,5.32932]	5.33	6.71
(7.00341,7.00383]	7.003	7.356		(5.33133,5.33155]	5.33	6.31
(7.00552,7.00594]	7.006	7.7		(5.33422,5.33445]	5.33	6.57
(7.00763,7.00806]	7.008	8.432		(5.33556,5.33579]	5.34	6.68
(7.00975,7.01017]	7.01	7.619		(5.33868,5.33891]	5.34	6.36
(7.0127,7.01312]	7.013	8.142		(5.33935,5.33958]	5.34	6.11
(7.01355,7.01397]	7.014	8.356		(5.33958,5.3398]	5.34	6.53
(7.01566,7.01608]	7.016	7.895		(5.34047,5.34069]	5.34	7.49
(7.01608,7.0165]	7.016	8.392		(5.34515,5.34537]	5.35	7.84
(7.01819,7.01861]	7.018	7.966		(5.34649,5.34671]	5.35	6.86
(7.02199,7.02241]	7.022	8.716		(5.34983,5.35006]	5.35	6.11
(7.02326,7.02368]	7.024	7.63		(5.35006,5.35028]	5.35	6.13
(7.02368,7.0241]	7.024	7.786		(5.35028,5.3505]	5.35	6.66
(7.0241,7.02452]	7.024	7.942		(5.35073,5.35095]	5.35	6.19
(7.02452,7.02495]	7.025	7.876		(5.3514,5.35162]	5.35	6.3
(7.02579,7.02621]	7.026	8.382		(5.35273,5.35296]	5.35	6.59
(7.02664,7.02706]	7.027	8.403		(5.35474,5.35496]	5.35	6.52
(7.02706,7.02748]	7.027	8.424		(5.35519,5.35541]	5.36	6.37
(7.02959,7.03001]	7.03	8.761		(5.35541,5.35563]	5.36	6.44
(7.0317,7.03213]	7.032	8.742		(5.35563,5.35586]	5.36	6.51
(7.03255,7.03297]	7.033	8.049		(5.35719,5.35742]	5.36	6.91
(7.03635,7.03677]	7.037	7.812		(5.35831,5.35853]	5.36	6.68
(7.03677,7.03719]	7.037	7.521		(5.35965,5.35987]	5.36	6.62
(7.03762,7.03804]	7.038	8.27		(5.36143,5.36165]	5.36	6.11
(7.03846,7.03888]	7.039	7.527		(5.36277,5.36299]	5.36	6.39
(7.03888,7.0393]	7.039	7.465		(5.36321,5.36344]	5.36	6.48
(7.04226,7.04268]	7.043	7.762		(5.365,5.36522]	5.37	6.82
(7.04522,7.04564]	7.045	8.001		(5.36701,5.36723]	5.37	7.58
(7.04733,7.04775]	7.047	7.726		(5.36745,5.36768]	5.37	6.96
(7.04902,7.04944]	7.049	7.677		(5.3679,5.36812]	5.37	6.9
(7.04986,7.05028]	7.05	7.968		(5.36812,5.36834]	5.37	7.06
(7.05113,7.05155]	7.051	8.224		(5.36901,5.36924]	5.37	6.3
(7.05282,7.05324]	7.053	7.545		(5.36968,5.36991]	5.37	5.88
(7.05366,7.05408]	7.054	7.898		(5.36991,5.37013]	5.37	6.53
(7.05451,7.05493]	7.055	8.112		(5.37147,5.37169]	5.37	7.26
(7.05788,7.05831]	7.058	7.507		(5.37191,5.37214]	5.37	6.92
(7.06,7.06042]	7.06	7.906		(5.37548,5.3757]	5.38	7.71
(7.06168,7.06211]	7.062	7.531		(5.37883,5.37905]	5.38	7.22
(7.06253,7.06295]	7.063	7.532		(5.3815,5.38172]	5.38	6.46
(7.0638,7.06422]	7.064	7.494		(5.38462,5.38485]	5.38	7.45
(7.06506,7.06549]	7.065	7.858		(5.38552,5.38574]	5.39	6.87
(7.06591,7.06633]	7.066	7.966		(5.38663,5.38685]	5.39	6.34
(7.07055,7.07097]	7.071	8.83		(5.38797,5.38819]	5.39	6.54
(7.07266,7.07309]	7.073	7.966		(5.38864,5.38886]	5.39	7.01
(7.07351,7.07393]	7.074	7.935		(5.38998,5.3902]	5.39	6.71
(7.07562,7.07604]	7.076	7.836		(5.39287,5.3931]	5.39	6.56
(7.07604,7.07646]	7.076	8.452		(5.3931,5.39332]	5.39	7.22
(7.07731,7.07773]	7.078	7.778		(5.39466,5.39488]	5.39	6.69
(7.079,7.07942]	7.079	8.127		(5.39734,5.39756]	5.4	6.77
(7.08322,7.08364]	7.083	7.317		(5.39778,5.398]	5.4	6.33
(7.08406,7.08449]	7.084	8.908		(5.39867,5.3989]	5.4	6.42
(7.08575,7.08618]	7.086	7.31		(5.4009,5.40113]	5.4	7.24
(7.08702,7.08744]	7.087	7.675		(5.40425,5.40447]	5.4	5.98
(7.08871,7.08913]	7.089	7.575		(5.40469,5.40492]	5.4	6.59
(7.09082,7.09124]	7.091	8.058		(5.40915,5.40938]	5.41	5.76
(7.09378,7.0942]	7.094	8.489		(5.40982,5.41005]	5.41	6.61
(7.09589,7.09631]	7.096	7.809		(5.41005,5.41027]	5.41	6.49
(7.09673,7.09716]	7.097	8.457		(5.41094,5.41116]	5.41	6.27
(7.09758,7.098]	7.098	7.998		(5.41339,5.41361]	5.41	6.86
(7.098,7.09842]	7.098	8.115		(5.41651,5.41674]	5.42	6.25
(7.09884,7.09927]	7.099	8.338		(5.41763,5.41785]	5.42	7.61
(7.09927,7.09969]	7.099	7.864		(5.41874,5.41897]	5.42	6.69
(7.10053,7.10096]	7.101	8.224		(5.41941,5.41964]	5.42	6.57
(7.10138,7.1018]	7.101	7.858		(5.42164,5.42187]	5.42	6.19
(7.1018,7.10222]	7.102	7.842		(5.42253,5.42276]	5.42	7.48
(7.10222,7.10264]	7.103	8.124		(5.42365,5.42387]	5.42	6.76
(7.10645,7.10687]	7.107	7.875		(5.42521,5.42543]	5.43	6.9
(7.10771,7.10813]	7.108	8.078		(5.42588,5.4261]	5.43	7.43
(7.1094,7.10982]	7.11	7.749		(5.42633,5.42655]	5.43	6.79
(7.11278,7.1132]	7.113	8.322		(5.42677,5.42699]	5.43	6.39
(7.1132,7.11362]	7.113	7.926		(5.42699,5.42722]	5.43	6.7
(7.11362,7.11405]	7.114	8.697		(5.42945,5.42967]	5.43	7.29
(7.11574,7.11616]	7.116	8.241		(5.42989,5.43012]	5.43	7.79
(7.11658,7.117]	7.117	7.305		(5.43168,5.4319]	5.43	6.64
(7.11827,7.11869]	7.118	7.574		(5.43212,5.43235]	5.43	6.14
(7.11954,7.11996]	7.12	8.055		(5.43235,5.43257]	5.43	6.27
(7.11996,7.12038]	7.12	8.21		(5.4348,5.43502]	5.43	7.22
(7.12038,7.1208]	7.121	7.683		(5.43636,5.43658]	5.44	6.99
(7.12122,7.12165]	7.121	7.941		(5.43658,5.43681]	5.44	5.96
(7.12207,7.12249]	7.122	7.203		(5.43725,5.43748]	5.44	6.69
(7.12334,7.12376]	7.123	7.896		(5.43748,5.4377]	5.44	7.46
(7.12418,7.1246]	7.124	7.778		(5.43881,5.43904]	5.44	7.86
(7.1246,7.12503]	7.125	8.097		(5.43904,5.43926]	5.44	6.82
(7.12503,7.12545]	7.125	7.659		(5.44216,5.44238]	5.44	7.2
(7.12587,7.12629]	7.126	8.205		(5.44238,5.44261]	5.44	6.31
(7.1284,7.12883]	7.129	8.529		(5.44305,5.44327]	5.44	6.78
(7.12883,7.12925]	7.129	8.043		(5.44372,5.44394]	5.44	6.13
(7.13051,7.13094]	7.131	8.305		(5.44796,5.44818]	5.45	7.04
(7.13178,7.1322]	7.132	8.087		(5.44818,5.4484]	5.45	6.47
(7.1322,7.13263]	7.133	8.313		(5.4493,5.44952]	5.45	6.93
(7.13263,7.13305]	7.133	7.792		(5.45041,5.45063]	5.45	6.08
(7.13305,7.13347]	7.133	8.72		(5.45063,5.45086]	5.45	6.95
(7.13432,7.13474]	7.134	8.034		(5.45219,5.45242]	5.45	6.3
(7.13474,7.13516]	7.135	7.573		(5.45331,5.45353]	5.45	5.92
(7.13727,7.13769]	7.137	8.083		(5.45376,5.45398]	5.45	7.04
(7.13938,7.1398]	7.14	8.081		(5.45599,5.45621]	5.46	7.86
(7.14107,7.14149]	7.141	8.407		(5.45688,5.4571]	5.46	6.16
(7.14149,7.14192]	7.142	7.475		(5.45732,5.45755]	5.46	5.92
(7.14234,7.14276]	7.143	8.082		(5.45844,5.45866]	5.46	7.48
(7.14318,7.14361]	7.144	8.004		(5.45955,5.45978]	5.46	6.76
(7.14361,7.14403]	7.144	7.288		(5.46067,5.46089]	5.46	6.75
(7.14445,7.14487]	7.145	7.92		(5.46223,5.46245]	5.46	6.42
(7.14487,7.14529]	7.145	7.899		(5.46491,5.46513]	5.47	6.17
(7.14529,7.14572]	7.146	8.329		(5.46647,5.46669]	5.47	6.79
(7.14572,7.14614]	7.146	7.956		(5.46736,5.46758]	5.47	7.04
(7.15121,7.15163]	7.151	7.242		(5.46937,5.46959]	5.47	6.61
(7.15163,7.15205]	7.152	8.27		(5.47026,5.47048]	5.47	6.57
(7.15332,7.15374]	7.154	8.323		(5.4716,5.47182]	5.47	6.47
(7.15416,7.15458]	7.154	8.291		(5.47227,5.47249]	5.47	7.02
(7.15458,7.15501]	7.155	8.25		(5.47472,5.47494]	5.47	5.6
(7.15543,7.15585]	7.156	8.346		(5.47583,5.47606]	5.48	6.02
(7.15585,7.15627]	7.156	9.618		(5.47606,5.47628]	5.48	6.82
(7.15796,7.15838]	7.158	8.95		(5.47695,5.47717]	5.48	6.73
(7.15838,7.15881]	7.159	8.106		(5.47784,5.47806]	5.48	6.07
(7.1605,7.16092]	7.161	8.295		(5.48007,5.48029]	5.48	6.72
(7.16092,7.16134]	7.161	8.101		(5.48119,5.48141]	5.48	6.86
(7.16387,7.1643]	7.164	7.514		(5.48275,5.48297]	5.48	6.39
(7.16556,7.16599]	7.166	8.209		(5.48364,5.48386]	5.48	7.37
(7.16599,7.16641]	7.166	7.584		(5.48475,5.48498]	5.48	6.83
(7.16683,7.16725]	7.167	7.905		(5.48609,5.48631]	5.49	6.64
(7.1681,7.16852]	7.168	8.476		(5.48877,5.48899]	5.49	6.29
(7.17443,7.17485]	7.175	8.281		(5.48988,5.49011]	5.49	6.11
(7.17528,7.1757]	7.175	8.51		(5.49122,5.49144]	5.49	8.04
(7.17612,7.17654]	7.176	7.713		(5.49501,5.49523]	5.5	6.13
(7.17696,7.17739]	7.177	8.875		(5.4959,5.49613]	5.5	5.76
(7.17908,7.1795]	7.179	7.995		(5.49613,5.49635]	5.5	6.46
(7.1795,7.17992]	7.18	8.484		(5.49925,5.49947]	5.5	6.11
(7.18288,7.1833]	7.183	9.401		(5.50193,5.50215]	5.5	6.86
(7.18372,7.18414]	7.184	8.221		(5.50237,5.50259]	5.5	7.06
(7.18837,7.18879]	7.189	7.496		(5.50393,5.50416]	5.5	6.78
(7.18963,7.19005]	7.19	7.304		(5.50505,5.50527]	5.51	6.7
(7.19005,7.19048]	7.19	8.09		(5.50527,5.50549]	5.51	6.47
(7.19048,7.1909]	7.191	8.042		(5.50661,5.50683]	5.51	6.74
(7.19132,7.19174]	7.191	7.582		(5.50928,5.50951]	5.51	6.04
(7.19301,7.19343]	7.193	8.172		(5.51062,5.51085]	5.51	6.71
(7.19343,7.19386]	7.194	8.385		(5.51151,5.51174]	5.51	6.42
(7.19386,7.19428]	7.194	7.874		(5.51196,5.51218]	5.51	6.77
(7.19766,7.19808]	7.198	8.674		(5.51397,5.51419]	5.51	7.1
(7.19808,7.1985]	7.198	8.801		(5.51553,5.51575]	5.52	7.39
(7.19892,7.19934]	7.199	7.997		(5.51597,5.5162]	5.52	7.24
(7.19977,7.20019]	7.2	8.524		(5.51642,5.51664]	5.52	6.96
(7.20061,7.20103]	7.201	8.282		(5.51687,5.51709]	5.52	7.97
(7.20103,7.20146]	7.201	8.037		(5.51754,5.51776]	5.52	6.72
(7.20146,7.20188]	7.202	7.987		(5.51887,5.5191]	5.52	6.33
(7.20188,7.2023]	7.202	8.368		(5.51954,5.51977]	5.52	6.43
(7.20315,7.20357]	7.203	8.398		(5.52043,5.52066]	5.52	6.18
(7.20483,7.20526]	7.205	7.955		(5.522,5.52222]	5.52	6.8
(7.20526,7.20568]	7.205	8.211		(5.52244,5.52266]	5.52	6.74
(7.20695,7.20737]	7.207	8.08		(5.524,5.52423]	5.52	6.19
(7.20737,7.20779]	7.208	8.106		(5.52601,5.52623]	5.53	7.4
(7.20779,7.20821]	7.208	8.566		(5.5269,5.52712]	5.53	6.84
(7.20906,7.20948]	7.209	7.426		(5.52712,5.52735]	5.53	6.84
(7.21159,7.21201]	7.212	7.804		(5.52824,5.52846]	5.53	6.88
(7.2137,7.21412]	7.214	7.694		(5.52846,5.52869]	5.53	6.58
(7.21412,7.21455]	7.214	8.215		(5.53002,5.53025]	5.53	6.12
(7.21581,7.21624]	7.216	7.689		(5.53114,5.53136]	5.53	7
(7.21624,7.21666]	7.216	7.997		(5.53248,5.5327]	5.53	6.62
(7.22046,7.22088]	7.221	7.884		(5.53337,5.53359]	5.53	6.03
(7.22088,7.2213]	7.221	8.139		(5.53515,5.53538]	5.54	6.89
(7.22173,7.22215]	7.222	8.442		(5.53716,5.53738]	5.54	6.62
(7.22257,7.22299]	7.223	7.796		(5.54006,5.54028]	5.54	6.73
(7.22341,7.22384]	7.224	8.137		(5.54028,5.54051]	5.54	6.71
(7.22384,7.22426]	7.224	7.767		(5.54051,5.54073]	5.54	7.21
(7.22468,7.2251]	7.225	8.263		(5.54162,5.54184]	5.54	6.97
(7.22637,7.22679]	7.227	7.567		(5.54207,5.54229]	5.54	6.59
(7.22679,7.22721]	7.227	7.605		(5.54318,5.5434]	5.54	6.73
(7.22721,7.22764]	7.227	8.331		(5.5443,5.54452]	5.54	7.43
(7.22764,7.22806]	7.228	7.802		(5.54497,5.54519]	5.55	6.17
(7.22806,7.22848]	7.228	8.418		(5.54697,5.5472]	5.55	6.93
(7.22975,7.23017]	7.23	8.191		(5.54764,5.54786]	5.55	7.48
(7.23059,7.23102]	7.231	7.785		(5.5492,5.54943]	5.55	6.72
(7.23228,7.2327]	7.233	7.946		(5.54987,5.55009]	5.55	6.57
(7.23313,7.23355]	7.233	8.601		(5.55032,5.55054]	5.55	7.04
(7.23397,7.23439]	7.234	8.029		(5.55054,5.55076]	5.55	5.98
(7.23608,7.2365]	7.236	7.714		(5.55232,5.55255]	5.55	5.91
(7.23735,7.23777]	7.238	7.45		(5.55344,5.55366]	5.55	6.4
(7.23819,7.23862]	7.238	7.698		(5.55366,5.55389]	5.55	7.42
(7.24073,7.24115]	7.241	7.486		(5.55389,5.55411]	5.55	8.25
(7.24115,7.24157]	7.241	7.529		(5.55411,5.55433]	5.55	6.97
(7.24157,7.24199]	7.242	7.82		(5.55522,5.55545]	5.56	8.15
(7.24199,7.24242]	7.242	7.523		(5.55567,5.55589]	5.56	6.26
(7.24242,7.24284]	7.243	7.745		(5.55678,5.55701]	5.56	7.29
(7.24326,7.24368]	7.244	7.847		(5.55701,5.55723]	5.56	7.71
(7.24411,7.24453]	7.245	8.075		(5.55723,5.55745]	5.56	6.14
(7.24453,7.24495]	7.245	7.427		(5.55745,5.55768]	5.56	6.76
(7.24495,7.24537]	7.245	7.977		(5.55857,5.55879]	5.56	6.37
(7.24664,7.24706]	7.247	8.543		(5.56392,5.56414]	5.56	7.59
(7.24706,7.24748]	7.247	8.37		(5.56437,5.56459]	5.56	7.35
(7.24791,7.24833]	7.248	8.465		(5.56481,5.56504]	5.56	7.07
(7.24875,7.24917]	7.249	7.695		(5.5666,5.56682]	5.57	6.5
(7.24917,7.2496]	7.249	8.595		(5.57217,5.5724]	5.57	7.15
(7.2496,7.25002]	7.25	8.577		(5.57529,5.57552]	5.58	7.39
(7.25213,7.25255]	7.252	7.785		(5.57552,5.57574]	5.58	7.19
(7.25255,7.25297]	7.253	7.352		(5.57574,5.57596]	5.58	7.25
(7.25382,7.25424]	7.254	7.322		(5.57596,5.57619]	5.58	6.78
(7.25424,7.25466]	7.254	8.448		(5.5773,5.57752]	5.58	6.77
(7.25551,7.25593]	7.256	9.358		(5.57775,5.57797]	5.58	7
(7.25593,7.25635]	7.256	8.218		(5.57864,5.57886]	5.58	6.42
(7.25635,7.25677]	7.257	8.526		(5.57953,5.57975]	5.58	6.76
(7.2572,7.25762]	7.257	8.036		(5.58132,5.58154]	5.58	6.66
(7.25762,7.25804]	7.258	7.425		(5.58377,5.58399]	5.58	6.7
(7.26015,7.26057]	7.26	8.617		(5.58466,5.58488]	5.58	6.19
(7.26057,7.261]	7.261	8.578		(5.58578,5.586]	5.59	7.75
(7.261,7.26142]	7.261	8.22		(5.586,5.58622]	5.59	7.43
(7.26184,7.26226]	7.262	9.484		(5.58644,5.58667]	5.59	6.99
(7.26226,7.26269]	7.262	8.06		(5.58667,5.58689]	5.59	6.93
(7.26353,7.26395]	7.264	9.035		(5.58711,5.58734]	5.59	7.46
(7.26395,7.26437]	7.264	8.385		(5.58756,5.58778]	5.59	6.81
(7.26649,7.26691]	7.267	7.24		(5.58801,5.58823]	5.59	7.04
(7.26733,7.26775]	7.268	8.105		(5.5889,5.58912]	5.59	6.2
(7.26818,7.2686]	7.268	7.984		(5.58912,5.58934]	5.59	6.45
(7.26902,7.26944]	7.269	7.994		(5.59001,5.59024]	5.59	7.12
(7.26986,7.27029]	7.27	8.253		(5.59024,5.59046]	5.59	6.82
(7.27029,7.27071]	7.27	9.394		(5.5918,5.59202]	5.59	6.92
(7.27071,7.27113]	7.271	8.541		(5.59313,5.59336]	5.59	7.65
(7.27324,7.27366]	7.273	7.453		(5.5938,5.59403]	5.59	6.75
(7.27366,7.27409]	7.274	8.444		(5.5947,5.59492]	5.59	6.6
(7.27409,7.27451]	7.274	8.07		(5.59648,5.5967]	5.6	6.77
(7.27535,7.27578]	7.276	8.723		(5.59871,5.59893]	5.6	6.72
(7.27578,7.2762]	7.276	8.061		(5.5996,5.59983]	5.6	6.57
(7.2762,7.27662]	7.276	7.885		(5.60005,5.60027]	5.6	7.03
(7.27789,7.27831]	7.278	9.017		(5.60049,5.60072]	5.6	6.77
(7.27831,7.27873]	7.279	8.173		(5.60139,5.60161]	5.6	6.44
(7.27915,7.27958]	7.279	8.356		(5.60161,5.60183]	5.6	7.26
(7.27958,7.28]	7.28	8.492		(5.60317,5.60339]	5.6	6.68
(7.28,7.28042]	7.28	8.555		(5.60339,5.60362]	5.6	6.12
(7.28295,7.28338]	7.283	7.633		(5.60362,5.60384]	5.6	7.38
(7.2876,7.28802]	7.288	8.664		(5.60451,5.60473]	5.6	7.15
(7.28887,7.28929]	7.289	8.154		(5.60875,5.60897]	5.61	6.43
(7.28971,7.29013]	7.29	8.213		(5.60919,5.60941]	5.61	5.91
(7.29013,7.29056]	7.29	8.093		(5.60941,5.60964]	5.61	6.71
(7.2914,7.29182]	7.292	8.915		(5.60986,5.61008]	5.61	6.51
(7.29182,7.29224]	7.292	8.42		(5.61164,5.61187]	5.61	7.07
(7.29224,7.29267]	7.293	8.013		(5.61209,5.61231]	5.61	7.38
(7.29309,7.29351]	7.293	8.253		(5.61231,5.61254]	5.61	7.29
(7.29393,7.29436]	7.294	8.073		(5.6141,5.61432]	5.61	6.72
(7.29436,7.29478]	7.294	8.522		(5.61477,5.61499]	5.61	6.2
(7.29478,7.2952]	7.295	7.76		(5.61499,5.61521]	5.62	6.66
(7.2952,7.29562]	7.295	8.082		(5.61521,5.61544]	5.62	6.25
(7.29604,7.29647]	7.296	7.486		(5.61588,5.6161]	5.62	6.32
(7.29647,7.29689]	7.297	8.376		(5.61677,5.617]	5.62	5.75
(7.29731,7.29773]	7.297	8.254		(5.61811,5.61833]	5.62	6.65
(7.29773,7.29816]	7.298	8.548		(5.61833,5.61856]	5.62	7.3
(7.29858,7.299]	7.299	8.599		(5.61856,5.61878]	5.62	5.98
(7.299,7.29942]	7.299	7.822		(5.62436,5.62458]	5.62	6.73
(7.30111,7.30153]	7.301	7.629		(5.6248,5.62502]	5.62	7.35
(7.30153,7.30196]	7.302	8.265		(5.62614,5.62636]	5.63	6.28
(7.30196,7.30238]	7.302	8.925		(5.6277,5.62792]	5.63	6.48
(7.30238,7.3028]	7.303	8.066		(5.62837,5.62859]	5.63	6.05
(7.3028,7.30322]	7.303	8.732		(5.62859,5.62882]	5.63	6.84
(7.30491,7.30533]	7.305	8.396		(5.62949,5.62971]	5.63	6.81
(7.30702,7.30745]	7.307	7.595		(5.62993,5.63015]	5.63	6.29
(7.30829,7.30871]	7.309	8.627		(5.63038,5.6306]	5.63	6.84
(7.30871,7.30914]	7.309	9.516		(5.63149,5.63172]	5.63	7.25
(7.3104,7.31082]	7.311	7.854		(5.63194,5.63216]	5.63	6.89
(7.31082,7.31125]	7.311	8.317		(5.63216,5.63238]	5.63	7.28
(7.31125,7.31167]	7.311	8.796		(5.63238,5.63261]	5.63	6.33
(7.31167,7.31209]	7.312	7.716		(5.63261,5.63283]	5.63	5.85
(7.31251,7.31294]	7.313	7.954		(5.63305,5.63328]	5.63	6.84
(7.31378,7.3142]	7.314	8.025		(5.63439,5.63461]	5.63	6.53
(7.3142,7.31462]	7.314	8.355		(5.63484,5.63506]	5.63	7.21
(7.31462,7.31505]	7.315	7.975		(5.63573,5.63595]	5.64	7.08
(7.31589,7.31631]	7.316	8.073		(5.63662,5.63684]	5.64	6.67
(7.31674,7.31716]	7.317	8.156		(5.63684,5.63707]	5.64	7.13
(7.31758,7.318]	7.318	8.379		(5.63796,5.63818]	5.64	6.44
(7.31927,7.31969]	7.32	8.29		(5.63818,5.63841]	5.64	6.95
(7.32011,7.32054]	7.32	8.21		(5.63841,5.63863]	5.64	7.21
(7.32054,7.32096]	7.321	8.192		(5.63952,5.63974]	5.64	6.37
(7.32096,7.32138]	7.321	8.2		(5.64019,5.64041]	5.64	6.46
(7.32265,7.32307]	7.323	7.644		(5.64064,5.64086]	5.64	6.98
(7.32307,7.32349]	7.323	8.182		(5.64108,5.6413]	5.64	6.44
(7.32349,7.32391]	7.324	8.382		(5.6413,5.64153]	5.64	6.77
(7.32391,7.32434]	7.324	8.095		(5.64175,5.64197]	5.64	7.27
(7.32476,7.32518]	7.325	9.038		(5.6422,5.64242]	5.64	6.59
(7.32518,7.3256]	7.325	8.361		(5.64287,5.64309]	5.64	8.02
(7.32687,7.32729]	7.327	7.431		(5.64554,5.64576]	5.65	7.95
(7.32898,7.3294]	7.329	8.067		(5.64576,5.64599]	5.65	7.31
(7.32983,7.33025]	7.33	9.116		(5.64599,5.64621]	5.65	6.96
(7.33025,7.33067]	7.33	8.43		(5.64889,5.64911]	5.65	6.27
(7.33067,7.33109]	7.331	8.091		(5.64956,5.64978]	5.65	7.2
(7.33236,7.33278]	7.333	8.281		(5.65067,5.65089]	5.65	6.92
(7.33278,7.3332]	7.333	7.496		(5.65089,5.65112]	5.65	7.24
(7.33405,7.33447]	7.334	8.587		(5.65312,5.65335]	5.65	6.88
(7.33574,7.33616]	7.336	8.074		(5.65357,5.65379]	5.65	6.93
(7.33616,7.33658]	7.337	8.787		(5.65424,5.65446]	5.65	6.3
(7.33785,7.33827]	7.338	8.128		(5.65446,5.65468]	5.65	6.9
(7.33827,7.33869]	7.339	7.767		(5.65535,5.65558]	5.66	6.36
(7.33869,7.33912]	7.339	8.681		(5.65691,5.65714]	5.66	7.41
(7.33912,7.33954]	7.339	8.389		(5.65714,5.65736]	5.66	6.72
(7.33996,7.34038]	7.34	9.27		(5.65937,5.65959]	5.66	7.19
(7.34038,7.34081]	7.341	8.696		(5.65959,5.65981]	5.66	6.83
(7.34081,7.34123]	7.341	7.925		(5.66026,5.66048]	5.66	6.43
(7.34165,7.34207]	7.342	7.504		(5.6616,5.66182]	5.66	7.21
(7.34207,7.34249]	7.342	8.102		(5.66338,5.66361]	5.66	7.48
(7.34334,7.34376]	7.344	8.67		(5.66427,5.6645]	5.66	6.12
(7.34376,7.34418]	7.344	8.411		(5.66494,5.66517]	5.67	6.46
(7.34418,7.34461]	7.344	8.466		(5.66628,5.6665]	5.67	6.89
(7.34461,7.34503]	7.345	8.093		(5.6674,5.66762]	5.67	7.5
(7.34587,7.3463]	7.346	7.959		(5.66807,5.66829]	5.67	6.4
(7.3463,7.34672]	7.346	8.31		(5.66829,5.66851]	5.67	6.57
(7.34672,7.34714]	7.347	8.195		(5.66851,5.66873]	5.67	6.42
(7.34714,7.34756]	7.347	7.446		(5.67052,5.67074]	5.67	6.93
(7.34756,7.34798]	7.348	8.286		(5.67141,5.67163]	5.67	6.84
(7.34967,7.3501]	7.35	7.225		(5.67208,5.6723]	5.67	6.37
(7.35136,7.35178]	7.351	7.911		(5.67319,5.67342]	5.67	6.81
(7.35178,7.35221]	7.352	8.024		(5.67409,5.67431]	5.67	7.4
(7.35263,7.35305]	7.353	7.87		(5.67476,5.67498]	5.67	7.18
(7.3539,7.35432]	7.354	8.283		(5.67565,5.67587]	5.68	6.21
(7.35474,7.35516]	7.355	7.685		(5.67676,5.67699]	5.68	6.36
(7.35516,7.35559]	7.355	7.494		(5.67721,5.67743]	5.68	7.34
(7.35685,7.35727]	7.357	8.227		(5.67899,5.67922]	5.68	6.33
(7.35727,7.3577]	7.358	7.678		(5.67988,5.68011]	5.68	7.02
(7.3577,7.35812]	7.358	7.794		(5.68256,5.68278]	5.68	7.14
(7.35812,7.35854]	7.359	7.569		(5.68546,5.68568]	5.69	6.11
(7.35854,7.35896]	7.359	7.897		(5.68568,5.68591]	5.69	6.55
(7.36065,7.36107]	7.361	7.893		(5.68591,5.68613]	5.69	6.7
(7.36107,7.3615]	7.361	8.288		(5.6868,5.68702]	5.69	7.02
(7.3615,7.36192]	7.362	7.731		(5.68836,5.68858]	5.69	7.58
(7.36192,7.36234]	7.362	7.848		(5.68925,5.68947]	5.69	6.33
(7.36234,7.36276]	7.363	7.88		(5.68947,5.6897]	5.69	6.49
(7.36276,7.36319]	7.363	8.002		(5.6897,5.68992]	5.69	6.79
(7.36403,7.36445]	7.364	8.12		(5.69037,5.69059]	5.69	6.75
(7.36699,7.36741]	7.367	7.8		(5.69193,5.69215]	5.69	6.85
(7.36741,7.36783]	7.368	8.452		(5.69215,5.69237]	5.69	7.45
(7.36825,7.36868]	7.369	8.198		(5.69393,5.69416]	5.69	6.59
(7.36868,7.3691]	7.369	7.846		(5.69639,5.69661]	5.7	7.2
(7.3691,7.36952]	7.369	7.31		(5.69706,5.69728]	5.7	7.1
(7.36952,7.36994]	7.37	9.305		(5.69839,5.69862]	5.7	7.43
(7.36994,7.37036]	7.37	8.522		(5.69929,5.69951]	5.7	6.36
(7.37163,7.37205]	7.372	8.676		(5.69951,5.69973]	5.7	7.58
(7.37205,7.37248]	7.372	7.865		(5.70018,5.7004]	5.7	6.77
(7.3729,7.37332]	7.373	7.727		(5.70174,5.70196]	5.7	7.01
(7.37416,7.37459]	7.374	8.275		(5.70263,5.70285]	5.7	6.51
(7.37501,7.37543]	7.375	7.713		(5.70464,5.70486]	5.7	7.25
(7.37754,7.37797]	7.378	7.847		(5.70865,5.70888]	5.71	6.11
(7.37839,7.37881]	7.379	8.232		(5.70932,5.70954]	5.71	6.84
(7.37923,7.37965]	7.38	8.379		(5.71066,5.71088]	5.71	7.16
(7.37965,7.38008]	7.38	7.899		(5.71111,5.71133]	5.71	7.36
(7.38092,7.38134]	7.381	7.709		(5.71155,5.71177]	5.71	6.82
(7.38219,7.38261]	7.383	9.544		(5.71177,5.712]	5.71	7.2
(7.38261,7.38303]	7.383	7.633		(5.71222,5.71244]	5.71	6.5
(7.38345,7.38388]	7.384	8.474		(5.71289,5.71311]	5.71	6.75
(7.38388,7.3843]	7.384	7.915		(5.71311,5.71334]	5.71	7.4
(7.3843,7.38472]	7.384	7.368		(5.71356,5.71378]	5.71	7.79
(7.38472,7.38514]	7.385	7.624		(5.71423,5.71445]	5.71	6.78
(7.38557,7.38599]	7.386	7.906		(5.71445,5.71467]	5.71	7.25
(7.38599,7.38641]	7.386	8.186		(5.71467,5.7149]	5.71	6.72
(7.38852,7.38894]	7.389	8.538		(5.7178,5.71802]	5.72	7
(7.39021,7.39063]	7.391	8.584		(5.71936,5.71958]	5.72	6.67
(7.3919,7.39232]	7.392	8.354		(5.72159,5.72181]	5.72	6.42
(7.39232,7.39274]	7.393	8.804		(5.72181,5.72203]	5.72	6.51
(7.39274,7.39317]	7.393	7.858		(5.72315,5.72337]	5.72	6.47
(7.39317,7.39359]	7.393	7.875		(5.72694,5.72716]	5.73	6.3
(7.39359,7.39401]	7.394	8.417		(5.72939,5.72962]	5.73	6.73
(7.39401,7.39443]	7.394	8.517		(5.73051,5.73073]	5.73	6.49
(7.39443,7.39486]	7.395	8.05		(5.73073,5.73095]	5.73	6.85
(7.39528,7.3957]	7.396	7.211		(5.73118,5.7314]	5.73	6.69
(7.3957,7.39612]	7.396	8.218		(5.73162,5.73185]	5.73	5.86
(7.39612,7.39655]	7.396	8.211		(5.73296,5.73318]	5.73	6.58
(7.39697,7.39739]	7.397	7.679		(5.73341,5.73363]	5.73	5.98
(7.39823,7.39866]	7.398	7.896		(5.73497,5.73519]	5.74	6.37
(7.39866,7.39908]	7.399	7.956		(5.73564,5.73586]	5.74	6.62
(7.39908,7.3995]	7.399	9.131		(5.73631,5.73653]	5.74	6.49
(7.3995,7.39992]	7.4	8.175		(5.7372,5.73742]	5.74	7.21
(7.40035,7.40077]	7.401	8.316		(5.73787,5.73809]	5.74	7.08
(7.40077,7.40119]	7.401	8.201		(5.73876,5.73898]	5.74	6.41
(7.40161,7.40203]	7.402	8.01		(5.74077,5.74099]	5.74	7.02
(7.40203,7.40246]	7.402	8.124		(5.74121,5.74143]	5.74	7.79
(7.40246,7.40288]	7.403	7.531		(5.74188,5.7421]	5.74	6.62
(7.40288,7.4033]	7.403	8.14		(5.74233,5.74255]	5.74	6.66
(7.40372,7.40415]	7.404	7.836		(5.74255,5.74277]	5.74	6.85
(7.40457,7.40499]	7.405	9.102		(5.74277,5.743]	5.74	7.14
(7.40626,7.40668]	7.406	8.016		(5.74344,5.74366]	5.74	7.15
(7.40752,7.40795]	7.408	8.205		(5.745,5.74523]	5.75	6.83
(7.40879,7.40921]	7.409	7.641		(5.74589,5.74612]	5.75	6.03
(7.40921,7.40964]	7.41	8.379		(5.74612,5.74634]	5.75	7.41
(7.41006,7.41048]	7.41	8.81		(5.74746,5.74768]	5.75	7.14
(7.41048,7.4109]	7.411	7.811		(5.7479,5.74812]	5.75	6.78
(7.4109,7.41132]	7.411	8.553		(5.74879,5.74902]	5.75	7.07
(7.41132,7.41175]	7.412	8.149		(5.74946,5.74969]	5.75	7.37
(7.41175,7.41217]	7.412	8.543		(5.75035,5.75058]	5.75	6.6
(7.41217,7.41259]	7.412	8.318		(5.75102,5.75125]	5.75	7.14
(7.41344,7.41386]	7.414	8.184		(5.75192,5.75214]	5.75	7.12
(7.41386,7.41428]	7.414	7.78		(5.75214,5.75236]	5.75	6.59
(7.41428,7.4147]	7.414	8.35		(5.75236,5.75258]	5.75	7.64
(7.4147,7.41513]	7.415	8.392		(5.75348,5.7537]	5.75	6.9
(7.41513,7.41555]	7.415	7.84		(5.75392,5.75415]	5.75	6.46
(7.41639,7.41681]	7.417	7.918		(5.75481,5.75504]	5.75	6.82
(7.41681,7.41724]	7.417	8.296		(5.75526,5.75548]	5.76	6.52
(7.41766,7.41808]	7.418	9.155		(5.75548,5.75571]	5.76	7.26
(7.41893,7.41935]	7.419	8.182		(5.75571,5.75593]	5.76	6.97
(7.41977,7.42019]	7.42	8.005		(5.75749,5.75771]	5.76	8.03
(7.42019,7.42061]	7.421	8.086		(5.75794,5.75816]	5.76	7.02
(7.42104,7.42146]	7.421	8.513		(5.75816,5.75838]	5.76	6.4
(7.4223,7.42273]	7.422	8.735		(5.75861,5.75883]	5.76	6.14
(7.42273,7.42315]	7.423	9.291		(5.75927,5.7595]	5.76	6.58
(7.42315,7.42357]	7.423	8.635		(5.7595,5.75972]	5.76	6.68
(7.42357,7.42399]	7.424	7.542		(5.75972,5.75994]	5.76	7.19
(7.42442,7.42484]	7.425	8.733		(5.76017,5.76039]	5.76	6.53
(7.42484,7.42526]	7.425	8.186		(5.76039,5.76061]	5.76	6.96
(7.42653,7.42695]	7.427	7.386		(5.76084,5.76106]	5.76	6.62
(7.42695,7.42737]	7.427	7.813		(5.76106,5.76128]	5.76	6.62
(7.42737,7.42779]	7.428	8.17		(5.7624,5.76262]	5.76	6.7
(7.42822,7.42864]	7.428	7.229		(5.76307,5.76329]	5.76	7.16
(7.42864,7.42906]	7.429	8.4		(5.76396,5.76418]	5.76	6.75
(7.42906,7.42948]	7.429	7.58		(5.76418,5.7644]	5.76	6.66
(7.4299,7.43033]	7.43	8.123		(5.7644,5.76463]	5.76	7.59
(7.43117,7.43159]	7.431	7.833		(5.76552,5.76574]	5.77	6.94
(7.43202,7.43244]	7.432	8.338		(5.76597,5.76619]	5.77	6.65
(7.43244,7.43286]	7.433	8.509		(5.76619,5.76641]	5.77	6.69
(7.43286,7.43328]	7.433	9.038		(5.76753,5.76775]	5.77	7.86
(7.43328,7.43371]	7.433	8.287		(5.7682,5.76842]	5.77	6.86
(7.43371,7.43413]	7.434	8.472		(5.76842,5.76864]	5.77	6.97
(7.43413,7.43455]	7.434	7.628		(5.76886,5.76909]	5.77	6.42
(7.43455,7.43497]	7.435	7.688		(5.76931,5.76953]	5.77	6.19
(7.43497,7.43539]	7.435	8.331		(5.77043,5.77065]	5.77	6.22
(7.43708,7.43751]	7.437	8.84		(5.77065,5.77087]	5.77	6.27
(7.43751,7.43793]	7.438	8.466		(5.77154,5.77176]	5.77	7.18
(7.43835,7.43877]	7.438	8.072		(5.77176,5.77199]	5.77	7.45
(7.43877,7.43919]	7.439	7.884		(5.77266,5.77288]	5.77	6.12
(7.43919,7.43962]	7.439	8.14		(5.77377,5.77399]	5.77	6.55
(7.43962,7.44004]	7.44	8.366		(5.77399,5.77422]	5.77	7.81
(7.44004,7.44046]	7.44	8.352		(5.77533,5.77555]	5.78	6.66
(7.44046,7.44088]	7.44	8.155		(5.77555,5.77578]	5.78	6.54
(7.44088,7.44131]	7.441	8.116		(5.77957,5.77979]	5.78	7.2
(7.44131,7.44173]	7.442	7.827		(5.77979,5.78001]	5.78	6
(7.44173,7.44215]	7.442	7.864		(5.78158,5.7818]	5.78	6.35
(7.44215,7.44257]	7.442	8.561		(5.78247,5.78269]	5.78	7.13
(7.44257,7.443]	7.443	8.274		(5.78381,5.78403]	5.78	6.63
(7.443,7.44342]	7.443	8.266		(5.78403,5.78425]	5.78	6.91
(7.44342,7.44384]	7.444	7.403		(5.78425,5.78447]	5.78	6.3
(7.44384,7.44426]	7.444	8.156		(5.78537,5.78559]	5.79	7.1
(7.44468,7.44511]	7.445	8.366		(5.78559,5.78581]	5.79	7.03
(7.44511,7.44553]	7.445	7.933		(5.78604,5.78626]	5.79	6.96
(7.44595,7.44637]	7.446	7.957		(5.78737,5.7876]	5.79	6.78
(7.4468,7.44722]	7.447	7.797		(5.7876,5.78782]	5.79	7.68
(7.44722,7.44764]	7.447	8.243		(5.78916,5.78938]	5.79	6.58
(7.44764,7.44806]	7.448	8.044		(5.79027,5.7905]	5.79	6.55
(7.44806,7.44848]	7.448	7.835		(5.79072,5.79094]	5.79	6.82
(7.44891,7.44933]	7.449	8.904		(5.79161,5.79183]	5.79	7.28
(7.44933,7.44975]	7.449	8.959		(5.79206,5.79228]	5.79	6.38
(7.45017,7.4506]	7.45	8.101		(5.79295,5.79317]	5.79	6.28
(7.4506,7.45102]	7.451	7.966		(5.79406,5.79429]	5.79	6.89
(7.45102,7.45144]	7.451	8.651		(5.79473,5.79496]	5.79	6.58
(7.45229,7.45271]	7.452	8.625		(5.79496,5.79518]	5.8	6.4
(7.45271,7.45313]	7.453	7.595		(5.79518,5.7954]	5.8	7.23
(7.45313,7.45355]	7.453	8.182		(5.79563,5.79585]	5.8	6.25
(7.45397,7.4544]	7.454	8.077		(5.79674,5.79696]	5.8	6.56
(7.4544,7.45482]	7.454	7.923		(5.79696,5.79719]	5.8	7.73
(7.45651,7.45693]	7.457	7.909		(5.79763,5.79786]	5.8	7.33
(7.45693,7.45735]	7.457	8.008		(5.79942,5.79964]	5.8	6.75
(7.45735,7.45777]	7.458	8.252		(5.80075,5.80098]	5.8	7.04
(7.45777,7.4582]	7.458	8.347		(5.8012,5.80142]	5.8	7.08
(7.45862,7.45904]	7.459	8.465		(5.80254,5.80276]	5.8	6.78
(7.45904,7.45946]	7.459	7.963		(5.80611,5.80633]	5.81	7.05
(7.45946,7.45989]	7.46	8.326		(5.80678,5.807]	5.81	6.34
(7.45989,7.46031]	7.46	7.78		(5.807,5.80722]	5.81	7.26
(7.46031,7.46073]	7.46	7.882		(5.80811,5.80834]	5.81	7.32
(7.46115,7.46158]	7.461	8.1		(5.80878,5.80901]	5.81	6.96
(7.46158,7.462]	7.462	7.974		(5.80923,5.80945]	5.81	7.12
(7.462,7.46242]	7.462	8.322		(5.80967,5.8099]	5.81	6.82
(7.46326,7.46369]	7.463	8.177		(5.81012,5.81034]	5.81	6.54
(7.46369,7.46411]	7.464	7.733		(5.81034,5.81057]	5.81	6.38
(7.46411,7.46453]	7.464	8.294		(5.81057,5.81079]	5.81	7.05
(7.4658,7.46622]	7.466	8.387		(5.81168,5.8119]	5.81	7
(7.46664,7.46706]	7.467	7.762		(5.81213,5.81235]	5.81	7.17
(7.46706,7.46749]	7.467	8.28		(5.81257,5.8128]	5.81	7.61
(7.46749,7.46791]	7.468	8.28		(5.8128,5.81302]	5.81	7.39
(7.46833,7.46875]	7.469	8.383		(5.81324,5.81347]	5.81	7.16
(7.46918,7.4696]	7.469	8.084		(5.81347,5.81369]	5.81	7.17
(7.4696,7.47002]	7.47	8.58		(5.81391,5.81413]	5.81	6.65
(7.47002,7.47044]	7.47	8.056		(5.81458,5.8148]	5.81	6.64
(7.47129,7.47171]	7.471	8.168		(5.8148,5.81503]	5.81	6.51
(7.47213,7.47255]	7.472	9.088		(5.81547,5.8157]	5.82	7.73
(7.47255,7.47298]	7.473	7.632		(5.8157,5.81592]	5.82	6.5
(7.47298,7.4734]	7.473	8.516		(5.81592,5.81614]	5.82	6.51
(7.4734,7.47382]	7.474	8.164		(5.81636,5.81659]	5.82	7.01
(7.47382,7.47424]	7.474	8.561		(5.81681,5.81703]	5.82	6.37
(7.47467,7.47509]	7.475	8.691		(5.81703,5.81726]	5.82	6.69
(7.47509,7.47551]	7.475	7.949		(5.81793,5.81815]	5.82	7.67
(7.47551,7.47593]	7.476	8.246		(5.81949,5.81971]	5.82	7.19
(7.47635,7.47678]	7.477	9.237		(5.81993,5.82016]	5.82	7.07
(7.4772,7.47762]	7.477	8.509		(5.82216,5.82239]	5.82	6.74
(7.47762,7.47804]	7.478	8.648		(5.82239,5.82261]	5.82	6.53
(7.47804,7.47847]	7.478	8.375		(5.82261,5.82283]	5.82	6.94
(7.47847,7.47889]	7.479	9.649		(5.82283,5.82305]	5.82	7.55
(7.47931,7.47973]	7.48	8.422		(5.82305,5.82328]	5.82	7.44
(7.481,7.48142]	7.481	8.36		(5.82372,5.82395]	5.82	7.81
(7.48184,7.48227]	7.482	7.527		(5.82417,5.82439]	5.82	6.1
(7.48311,7.48353]	7.483	7.847		(5.82506,5.82528]	5.83	6.86
(7.48353,7.48396]	7.484	8.428		(5.82618,5.8264]	5.83	6.73
(7.48438,7.4848]	7.485	8.173		(5.82707,5.82729]	5.83	7.41
(7.4848,7.48522]	7.485	8.469		(5.82751,5.82774]	5.83	7.81
(7.48607,7.48649]	7.486	8.553		(5.82818,5.82841]	5.83	6.73
(7.48649,7.48691]	7.487	9.262		(5.82841,5.82863]	5.83	7.36
(7.48691,7.48733]	7.487	8.461		(5.8293,5.82952]	5.83	7.64
(7.48733,7.48776]	7.488	8.143		(5.83019,5.83041]	5.83	6.86
(7.48776,7.48818]	7.488	8.142		(5.83175,5.83198]	5.83	6.89
(7.48818,7.4886]	7.488	8.073		(5.8322,5.83242]	5.83	6.45
(7.48902,7.48944]	7.489	8.113		(5.83242,5.83264]	5.83	7.6
(7.49029,7.49071]	7.491	7.851		(5.83264,5.83287]	5.83	7.2
(7.49071,7.49113]	7.491	8.3		(5.83331,5.83354]	5.83	6.77
(7.49113,7.49156]	7.491	8.046		(5.83354,5.83376]	5.83	6.43
(7.49156,7.49198]	7.492	9.128		(5.83398,5.83421]	5.83	7.23
(7.49198,7.4924]	7.492	8.265		(5.83421,5.83443]	5.83	6.93
(7.4924,7.49282]	7.493	8.117		(5.83577,5.83599]	5.84	6.97
(7.49325,7.49367]	7.493	7.64		(5.83599,5.83621]	5.84	7
(7.49367,7.49409]	7.494	8.156		(5.8371,5.83733]	5.84	6.81
(7.49409,7.49451]	7.494	9.22		(5.83733,5.83755]	5.84	6.91
(7.49451,7.49493]	7.495	7.758		(5.83822,5.83844]	5.84	7.44
(7.49536,7.49578]	7.496	8.38		(5.83956,5.83978]	5.84	7.24
(7.49578,7.4962]	7.496	7.88		(5.84,5.84023]	5.84	6.44
(7.4962,7.49662]	7.496	8.27		(5.84023,5.84045]	5.84	7.01
(7.49662,7.49705]	7.497	7.622		(5.84045,5.84067]	5.84	7.11
(7.49831,7.49873]	7.498	8.045		(5.84067,5.8409]	5.84	6.98
(7.49873,7.49916]	7.499	8.321		(5.84112,5.84134]	5.84	6.79
(7.49958,7.5]	7.5	8.187		(5.84313,5.84335]	5.84	7.09
(7.50085,7.50127]	7.501	8.665		(5.84335,5.84357]	5.84	7.49
(7.50127,7.50169]	7.501	7.813		(5.84424,5.84446]	5.84	6.88
(7.50254,7.50296]	7.503	7.744		(5.84446,5.84469]	5.84	6.98
(7.50338,7.5038]	7.503	7.478		(5.84469,5.84491]	5.84	7.38
(7.5038,7.50422]	7.504	7.789		(5.84491,5.84513]	5.84	5.96
(7.50422,7.50465]	7.505	9.027		(5.84625,5.84647]	5.85	7.73
(7.50465,7.50507]	7.505	8.435		(5.84669,5.84692]	5.85	6.75
(7.50507,7.50549]	7.505	7.911		(5.84692,5.84714]	5.85	6.9
(7.50845,7.50887]	7.509	8.118		(5.84848,5.8487]	5.85	6.12
(7.50929,7.50971]	7.51	8.19		(5.8487,5.84892]	5.85	6.7
(7.50971,7.51014]	7.51	7.814		(5.84915,5.84937]	5.85	6.74
(7.51014,7.51056]	7.51	8.545		(5.85004,5.85026]	5.85	7.59
(7.51098,7.5114]	7.511	9.069		(5.8516,5.85182]	5.85	7.53
(7.5114,7.51183]	7.512	8.51		(5.85182,5.85205]	5.85	6.29
(7.51267,7.51309]	7.513	8.207		(5.85271,5.85294]	5.85	6.98
(7.51309,7.51351]	7.513	8.166		(5.85338,5.85361]	5.85	6.62
(7.51351,7.51394]	7.514	8.131		(5.85405,5.85428]	5.85	6.32
(7.51478,7.5152]	7.515	9.125		(5.8545,5.85472]	5.85	6.93
(7.5152,7.51563]	7.515	8.365		(5.85517,5.85539]	5.86	7.16
(7.51563,7.51605]	7.516	8.933		(5.85561,5.85584]	5.86	6.49
(7.51605,7.51647]	7.516	8.64		(5.85606,5.85628]	5.86	6.12
(7.51731,7.51774]	7.518	7.514		(5.85673,5.85695]	5.86	6.58
(7.51816,7.51858]	7.518	7.91		(5.8574,5.85762]	5.86	7.73
(7.519,7.51943]	7.519	7.969		(5.85807,5.85829]	5.86	6.81
(7.51943,7.51985]	7.52	8.524		(5.85829,5.85851]	5.86	7.18
(7.51985,7.52027]	7.52	8.192		(5.85851,5.85874]	5.86	7.16
(7.52069,7.52112]	7.521	9.965		(5.85918,5.8594]	5.86	7.09
(7.52154,7.52196]	7.522	8.416		(5.86052,5.86074]	5.86	6.65
(7.52196,7.52238]	7.522	7.431		(5.86097,5.86119]	5.86	6.68
(7.5228,7.52323]	7.523	8.45		(5.86163,5.86186]	5.86	6.64
(7.52323,7.52365]	7.523	7.321		(5.86275,5.86297]	5.86	6.41
(7.52365,7.52407]	7.524	8.033		(5.86297,5.8632]	5.86	6.24
(7.52492,7.52534]	7.525	7.418		(5.8632,5.86342]	5.86	7.39
(7.52534,7.52576]	7.526	8.049		(5.86342,5.86364]	5.86	7.58
(7.52576,7.52618]	7.526	8.611		(5.86364,5.86387]	5.86	6.53
(7.52618,7.5266]	7.527	9.773		(5.86387,5.86409]	5.86	7.64
(7.52787,7.52829]	7.528	7.783		(5.86409,5.86431]	5.86	7.04
(7.52829,7.52872]	7.529	8.048		(5.86431,5.86453]	5.86	6.62
(7.52872,7.52914]	7.529	8.296		(5.86453,5.86476]	5.86	7.16
(7.52998,7.53041]	7.53	7.665		(5.86498,5.8652]	5.87	6.18
(7.53083,7.53125]	7.531	8.196		(5.86543,5.86565]	5.87	6.53
(7.53125,7.53167]	7.532	8.688		(5.86654,5.86676]	5.87	7.09
(7.53167,7.53209]	7.532	8.174		(5.86699,5.86721]	5.87	7.61
(7.53209,7.53252]	7.532	8.573		(5.86721,5.86743]	5.87	7.28
(7.53378,7.53421]	7.534	7.432		(5.86766,5.86788]	5.87	7.28
(7.53421,7.53463]	7.534	9.325		(5.86788,5.8681]	5.87	7.21
(7.53463,7.53505]	7.535	8.257		(5.86855,5.86877]	5.87	7.54
(7.53505,7.53547]	7.535	8.18		(5.86899,5.86922]	5.87	6.97
(7.53547,7.53589]	7.536	8.312		(5.86966,5.86989]	5.87	6.69
(7.53589,7.53632]	7.536	7.898		(5.87122,5.87145]	5.87	6.83
(7.53632,7.53674]	7.537	9.137		(5.87212,5.87234]	5.87	7.06
(7.53674,7.53716]	7.537	8.66		(5.87345,5.87368]	5.87	6.76
(7.53716,7.53758]	7.537	7.307		(5.87412,5.87435]	5.87	7.3
(7.53801,7.53843]	7.538	8.127		(5.87435,5.87457]	5.87	8.22
(7.53843,7.53885]	7.539	7.956		(5.87457,5.87479]	5.87	6.51
(7.53885,7.53927]	7.539	8.636		(5.87479,5.87502]	5.87	7.43
(7.53927,7.5397]	7.54	8.421		(5.87502,5.87524]	5.88	6.58
(7.5397,7.54012]	7.54	8.235		(5.87546,5.87568]	5.88	7.06
(7.54012,7.54054]	7.54	9.206		(5.87702,5.87725]	5.88	8.01
(7.54054,7.54096]	7.541	7.324		(5.87791,5.87814]	5.88	6.59
(7.54181,7.54223]	7.542	7.89		(5.87814,5.87836]	5.88	7.02
(7.54223,7.54265]	7.543	7.827		(5.87925,5.87948]	5.88	7.08
(7.54265,7.54307]	7.543	8.563		(5.8797,5.87992]	5.88	6.71
(7.54307,7.5435]	7.543	8.075		(5.87992,5.88014]	5.88	7.03
(7.5435,7.54392]	7.544	8.246		(5.88037,5.88059]	5.88	7.03
(7.54392,7.54434]	7.544	8.393		(5.88081,5.88104]	5.88	7.35
(7.54476,7.54518]	7.545	9.284		(5.88171,5.88193]	5.88	7.31
(7.54561,7.54603]	7.546	7.994		(5.8826,5.88282]	5.88	6.2
(7.54603,7.54645]	7.546	7.898		(5.88282,5.88304]	5.88	6.66
(7.54645,7.54687]	7.547	8.041		(5.88371,5.88394]	5.88	6.32
(7.54687,7.5473]	7.547	7.82		(5.88394,5.88416]	5.88	7.13
(7.5473,7.54772]	7.547	7.814		(5.88416,5.88438]	5.88	6.84
(7.54772,7.54814]	7.548	8.316		(5.88527,5.8855]	5.89	6.56
(7.54814,7.54856]	7.548	8.087		(5.8855,5.88572]	5.89	6.79
(7.54856,7.54899]	7.549	8.142		(5.88617,5.88639]	5.89	6.27
(7.54941,7.54983]	7.55	8.048		(5.88728,5.8875]	5.89	6.37
(7.55025,7.55067]	7.55	8.21		(5.88773,5.88795]	5.89	6.8
(7.55152,7.55194]	7.552	9.103		(5.88817,5.8884]	5.89	6.13
(7.55194,7.55236]	7.552	7.494		(5.88884,5.88906]	5.89	7.5
(7.55236,7.55279]	7.553	10.097		(5.88951,5.88973]	5.89	7.15
(7.55363,7.55405]	7.554	8.32		(5.88973,5.88996]	5.89	6.92
(7.55405,7.55447]	7.554	8.665		(5.89018,5.8904]	5.89	6.88
(7.55447,7.5549]	7.555	8.168		(5.8904,5.89063]	5.89	6.66
(7.5549,7.55532]	7.555	8.639		(5.89107,5.89129]	5.89	6.7
(7.55532,7.55574]	7.555	8.403		(5.89152,5.89174]	5.89	6.67
(7.55616,7.55659]	7.556	8.039		(5.89196,5.89219]	5.89	6.74
(7.55743,7.55785]	7.558	8.153		(5.89219,5.89241]	5.89	6.7
(7.55785,7.55828]	7.558	8.536		(5.89286,5.89308]	5.89	7.18
(7.5587,7.55912]	7.559	8.598		(5.8933,5.89352]	5.89	7.21
(7.55954,7.55996]	7.56	7.353		(5.89375,5.89397]	5.89	7.27
(7.56081,7.56123]	7.561	7.817		(5.89397,5.89419]	5.89	7.24
(7.56165,7.56208]	7.562	7.539		(5.89464,5.89486]	5.89	6.85
(7.56208,7.5625]	7.562	8.015		(5.89509,5.89531]	5.9	7.14
(7.5625,7.56292]	7.563	8.372		(5.89598,5.8962]	5.9	7.49
(7.56292,7.56334]	7.563	7.455		(5.89642,5.89665]	5.9	6.47
(7.56376,7.56419]	7.564	8.571		(5.89687,5.89709]	5.9	6.08
(7.56461,7.56503]	7.565	8.418		(5.89709,5.89732]	5.9	6.96
(7.56503,7.56545]	7.565	9.292		(5.89776,5.89799]	5.9	6.63
(7.56545,7.56588]	7.566	9		(5.89821,5.89843]	5.9	7.71
(7.56588,7.5663]	7.566	8.507		(5.89888,5.8991]	5.9	7.67
(7.5663,7.56672]	7.567	8.914		(5.89932,5.89955]	5.9	7.36
(7.56672,7.56714]	7.567	7.922		(5.89977,5.89999]	5.9	6.97
(7.56757,7.56799]	7.568	7.702		(5.90088,5.90111]	5.9	6.29
(7.56799,7.56841]	7.568	8.04		(5.90178,5.902]	5.9	7.06
(7.56841,7.56883]	7.568	9.228		(5.90222,5.90245]	5.9	6.96
(7.56968,7.5701]	7.57	9.604		(5.90378,5.90401]	5.9	6.87
(7.5701,7.57052]	7.57	7.814		(5.90468,5.9049]	5.9	7.93
(7.57052,7.57094]	7.571	8.222		(5.90579,5.90601]	5.91	7.2
(7.57094,7.57137]	7.571	7.707		(5.90668,5.90691]	5.91	6.72
(7.57179,7.57221]	7.572	8		(5.90757,5.9078]	5.91	7.48
(7.57348,7.5739]	7.574	8.781		(5.90802,5.90824]	5.91	7.48
(7.57432,7.57474]	7.575	9.247		(5.90869,5.90891]	5.91	6.88
(7.57474,7.57517]	7.575	8.978		(5.90891,5.90914]	5.91	6.57
(7.57559,7.57601]	7.576	8.736		(5.90936,5.90958]	5.91	7.02
(7.57601,7.57643]	7.576	8.17		(5.91159,5.91181]	5.91	8.13
(7.57685,7.57728]	7.577	9.293		(5.91181,5.91203]	5.91	7.62
(7.57854,7.57897]	7.579	7.73		(5.91226,5.91248]	5.91	7.56
(7.57939,7.57981]	7.58	8.281		(5.91248,5.9127]	5.91	6.86
(7.57981,7.58023]	7.58	8.254		(5.91337,5.9136]	5.91	6.4
(7.58023,7.58066]	7.58	7.923		(5.91538,5.9156]	5.92	6.97
(7.58066,7.58108]	7.581	8.484		(5.91605,5.91627]	5.92	7.1
(7.58108,7.5815]	7.581	8.246		(5.91694,5.91716]	5.92	6.46
(7.58192,7.58234]	7.582	7.814		(5.91716,5.91739]	5.92	7.68
(7.58234,7.58277]	7.583	8.168		(5.91783,5.91806]	5.92	7.28
(7.58277,7.58319]	7.583	8.448		(5.91828,5.9185]	5.92	7.31
(7.58319,7.58361]	7.583	9.206		(5.9185,5.91872]	5.92	6.05
(7.58403,7.58446]	7.584	7.777		(5.91895,5.91917]	5.92	7.09
(7.58446,7.58488]	7.585	8.762		(5.91917,5.91939]	5.92	8.05
(7.5853,7.58572]	7.586	8.914		(5.91962,5.91984]	5.92	6.67
(7.58572,7.58614]	7.586	8.815		(5.92118,5.9214]	5.92	6.59
(7.58657,7.58699]	7.587	7.256		(5.92229,5.92252]	5.92	6.56
(7.58699,7.58741]	7.587	8.138		(5.92252,5.92274]	5.92	7.43
(7.58741,7.58783]	7.588	8.107		(5.92363,5.92385]	5.92	6.57
(7.58868,7.5891]	7.589	8.175		(5.92408,5.9243]	5.92	7.7
(7.5891,7.58952]	7.589	8.985		(5.9243,5.92452]	5.92	6.54
(7.58952,7.58995]	7.59	8.987		(5.92452,5.92475]	5.92	6.5
(7.58995,7.59037]	7.59	7.989		(5.92564,5.92586]	5.93	7.08
(7.59079,7.59121]	7.591	7.476		(5.92631,5.92653]	5.93	6.54
(7.59121,7.59163]	7.591	8.275		(5.92653,5.92675]	5.93	7.13
(7.59163,7.59206]	7.592	7.767		(5.92698,5.9272]	5.93	6.07
(7.59248,7.5929]	7.593	8.485		(5.92742,5.92764]	5.93	7.3
(7.5929,7.59332]	7.593	8.136		(5.92831,5.92854]	5.93	6.71
(7.59332,7.59375]	7.593	8.606		(5.92854,5.92876]	5.93	7.07
(7.59375,7.59417]	7.594	8.288		(5.92876,5.92898]	5.93	6.83
(7.59417,7.59459]	7.594	9.23		(5.92898,5.92921]	5.93	6.94
(7.5967,7.59712]	7.597	7.333		(5.92965,5.92988]	5.93	7.15
(7.59712,7.59755]	7.598	8.48		(5.9301,5.93032]	5.93	7.15
(7.59755,7.59797]	7.598	7.784		(5.93077,5.93099]	5.93	7.17
(7.59797,7.59839]	7.598	8.254		(5.93121,5.93144]	5.93	6.83
(7.59881,7.59924]	7.599	7.966		(5.93166,5.93188]	5.93	7.36
(7.59924,7.59966]	7.6	7.907		(5.93233,5.93255]	5.93	6.76
(7.60008,7.6005]	7.6	8.037		(5.93255,5.93277]	5.93	7.25
(7.60135,7.60177]	7.602	8.713		(5.933,5.93322]	5.93	7.42
(7.60219,7.60261]	7.602	7.782		(5.93389,5.93411]	5.93	7.01
(7.60304,7.60346]	7.603	8.356		(5.93456,5.93478]	5.93	7.03
(7.60346,7.60388]	7.604	8.899		(5.93478,5.935]	5.93	6.49
(7.6043,7.60472]	7.605	9.025		(5.935,5.93523]	5.94	6.88
(7.60472,7.60515]	7.605	8.422		(5.93523,5.93545]	5.94	6.56
(7.60557,7.60599]	7.606	9.244		(5.93567,5.9359]	5.94	6.92
(7.60599,7.60641]	7.606	8.293		(5.9359,5.93612]	5.94	8.23
(7.60641,7.60684]	7.607	8.013		(5.93612,5.93634]	5.94	7.35
(7.60684,7.60726]	7.607	8.037		(5.93634,5.93657]	5.94	6.64
(7.6081,7.60853]	7.608	7.273		(5.93657,5.93679]	5.94	7.28
(7.60853,7.60895]	7.609	8.653		(5.9379,5.93813]	5.94	6.8
(7.60895,7.60937]	7.609	9.026		(5.9388,5.93902]	5.94	7.2
(7.60937,7.60979]	7.61	8.232		(5.93902,5.93924]	5.94	7.9
(7.61064,7.61106]	7.611	8.489		(5.93946,5.93969]	5.94	7.28
(7.61106,7.61148]	7.611	9.05		(5.93969,5.93991]	5.94	7.54
(7.6119,7.61233]	7.612	8.254		(5.93991,5.94013]	5.94	7.29
(7.61233,7.61275]	7.613	8.242		(5.94013,5.94036]	5.94	6.71
(7.61275,7.61317]	7.613	8.474		(5.94036,5.94058]	5.94	7.5
(7.61317,7.61359]	7.613	8.387		(5.94058,5.9408]	5.94	7.68
(7.61359,7.61401]	7.614	7.615		(5.94147,5.94169]	5.94	7.58
(7.61401,7.61444]	7.614	9.026		(5.94192,5.94214]	5.94	7.73
(7.61444,7.61486]	7.615	8.072		(5.94236,5.94259]	5.94	7.04
(7.61486,7.61528]	7.615	7.914		(5.94259,5.94281]	5.94	6.9
(7.61528,7.6157]	7.615	8.06		(5.94281,5.94303]	5.94	7.68
(7.61655,7.61697]	7.617	8.527		(5.94303,5.94326]	5.94	7.25
(7.61697,7.61739]	7.617	7.779		(5.94326,5.94348]	5.94	6.86
(7.61739,7.61782]	7.618	7.725		(5.94459,5.94482]	5.94	7.32
(7.61782,7.61824]	7.618	8.07		(5.94482,5.94504]	5.94	7.26
(7.61824,7.61866]	7.619	8.758		(5.94549,5.94571]	5.95	6.58
(7.61866,7.61908]	7.619	7.738		(5.94571,5.94593]	5.95	7.77
(7.61908,7.6195]	7.619	8.225		(5.94593,5.94615]	5.95	6.95
(7.61993,7.62035]	7.62	8.28		(5.94727,5.94749]	5.95	7.03
(7.62077,7.62119]	7.621	8.307		(5.94816,5.94838]	5.95	7.01
(7.62162,7.62204]	7.622	8.041		(5.94905,5.94928]	5.95	6.66
(7.62288,7.6233]	7.623	8.31		(5.94928,5.9495]	5.95	6.83
(7.62373,7.62415]	7.624	8.397		(5.94972,5.94995]	5.95	6.73
(7.62415,7.62457]	7.624	8.951		(5.95039,5.95061]	5.95	7.15
(7.62457,7.62499]	7.625	8.239		(5.95061,5.95084]	5.95	6.68
(7.62499,7.62542]	7.625	8.459		(5.95084,5.95106]	5.95	6.82
(7.62542,7.62584]	7.626	8.053		(5.95106,5.95128]	5.95	7.29
(7.62584,7.62626]	7.626	8.247		(5.95173,5.95195]	5.95	7.08
(7.62626,7.62668]	7.627	8.413		(5.95218,5.9524]	5.95	7.32
(7.62668,7.62711]	7.627	7.938		(5.9524,5.95262]	5.95	6.46
(7.62711,7.62753]	7.627	8.64		(5.95307,5.95329]	5.95	7.79
(7.62753,7.62795]	7.628	8.355		(5.95329,5.95351]	5.95	7.06
(7.62795,7.62837]	7.628	7.782		(5.95351,5.95374]	5.95	6.98
(7.62837,7.62879]	7.629	8.659		(5.95396,5.95418]	5.95	6.62
(7.62922,7.62964]	7.629	8.33		(5.95441,5.95463]	5.95	7.01
(7.62964,7.63006]	7.63	8.372		(5.95463,5.95485]	5.95	6.83
(7.63006,7.63048]	7.63	7.989		(5.95485,5.95507]	5.95	6.02
(7.63091,7.63133]	7.631	8.054		(5.95507,5.9553]	5.96	7.55
(7.63175,7.63217]	7.632	8.103		(5.95574,5.95597]	5.96	7.41
(7.63217,7.63259]	7.633	8.837		(5.95597,5.95619]	5.96	6.36
(7.63259,7.63302]	7.633	7.766		(5.95619,5.95641]	5.96	6.97
(7.63302,7.63344]	7.633	8.308		(5.95641,5.95664]	5.96	6.81
(7.63344,7.63386]	7.634	8.444		(5.95686,5.95708]	5.96	7.29
(7.63471,7.63513]	7.635	8.025		(5.95708,5.9573]	5.96	6.77
(7.63513,7.63555]	7.635	7.258		(5.95797,5.9582]	5.96	6.88
(7.63555,7.63597]	7.636	8.172		(5.9582,5.95842]	5.96	6.53
(7.63597,7.6364]	7.636	8.538		(5.95842,5.95864]	5.96	6.48
(7.6364,7.63682]	7.637	8.371		(5.95864,5.95887]	5.96	7.12
(7.63766,7.63808]	7.638	8.447		(5.95909,5.95931]	5.96	7.01
(7.63808,7.63851]	7.638	8.413		(5.95931,5.95953]	5.96	6.16
(7.63851,7.63893]	7.639	8.153		(5.95953,5.95976]	5.96	6.83
(7.63893,7.63935]	7.639	8.293		(5.96087,5.9611]	5.96	7.31
(7.63935,7.63977]	7.64	8.322		(5.96177,5.96199]	5.96	7.32
(7.63977,7.6402]	7.64	8.228		(5.96221,5.96243]	5.96	6.67
(7.6402,7.64062]	7.641	8.236		(5.96243,5.96266]	5.96	8.5
(7.64062,7.64104]	7.641	8.119		(5.96266,5.96288]	5.96	7.17
(7.64146,7.64188]	7.642	7.54		(5.96333,5.96355]	5.96	7.35
(7.64231,7.64273]	7.643	7.715		(5.96377,5.964]	5.96	7.2
(7.64273,7.64315]	7.643	8.393		(5.96466,5.96489]	5.96	5.67
(7.64357,7.644]	7.644	8.83		(5.96489,5.96511]	5.96	7.92
(7.644,7.64442]	7.644	7.641		(5.96533,5.96556]	5.97	6.96
(7.64442,7.64484]	7.645	8.557		(5.96689,5.96712]	5.97	7.11
(7.64484,7.64526]	7.645	7.904		(5.96779,5.96801]	5.97	6.75
(7.64526,7.64569]	7.646	7.762		(5.96801,5.96823]	5.97	6.87
(7.64569,7.64611]	7.646	9.075		(5.96846,5.96868]	5.97	7.82
(7.64611,7.64653]	7.646	8.944		(5.96935,5.96957]	5.97	6.6
(7.64653,7.64695]	7.647	7.816		(5.96979,5.97002]	5.97	8.03
(7.64695,7.64737]	7.647	8.051		(5.97046,5.97069]	5.97	7.06
(7.6478,7.64822]	7.648	9.05		(5.97069,5.97091]	5.97	6.58
(7.64864,7.64906]	7.649	8.21		(5.97091,5.97113]	5.97	6.83
(7.64906,7.64949]	7.649	8.172		(5.97158,5.9718]	5.97	6.59
(7.64949,7.64991]	7.65	8.82		(5.97225,5.97247]	5.97	6.75
(7.64991,7.65033]	7.65	8.145		(5.97269,5.97292]	5.97	6.58
(7.65202,7.65244]	7.652	8.619		(5.97292,5.97314]	5.97	6.98
(7.65286,7.65329]	7.653	8.501		(5.97314,5.97336]	5.97	6.84
(7.65329,7.65371]	7.654	8.739		(5.97336,5.97358]	5.97	7.27
(7.65413,7.65455]	7.654	7.886		(5.97381,5.97403]	5.97	7.59
(7.65455,7.65498]	7.655	8.73		(5.97448,5.9747]	5.97	6.25
(7.65498,7.6554]	7.655	7.547		(5.9747,5.97492]	5.97	6.77
(7.6554,7.65582]	7.656	7.714		(5.97537,5.97559]	5.98	6.72
(7.65624,7.65666]	7.657	8.093		(5.97559,5.97581]	5.98	6.45
(7.65666,7.65709]	7.657	7.803		(5.97626,5.97648]	5.98	7.92
(7.65709,7.65751]	7.657	9.761		(5.97648,5.97671]	5.98	7.44
(7.65751,7.65793]	7.658	8.706		(5.97693,5.97715]	5.98	6.57
(7.65793,7.65835]	7.658	8.112		(5.97715,5.97738]	5.98	6.95
(7.65835,7.65878]	7.659	8.674		(5.9776,5.97782]	5.98	7.92
(7.65878,7.6592]	7.659	8.444		(5.97849,5.97871]	5.98	7.15
(7.6592,7.65962]	7.659	9.023		(5.98005,5.98027]	5.98	7.36
(7.65962,7.66004]	7.66	8.04		(5.98072,5.98094]	5.98	6.66
(7.66004,7.66046]	7.66	10.088		(5.98117,5.98139]	5.98	7.51
(7.66046,7.66089]	7.661	8.349		(5.98184,5.98206]	5.98	6.75
(7.66131,7.66173]	7.661	7.757		(5.98228,5.9825]	5.98	7.35
(7.66173,7.66215]	7.662	8.296		(5.9825,5.98273]	5.98	7.28
(7.66215,7.66258]	7.662	8.453		(5.98295,5.98317]	5.98	6.47
(7.66258,7.663]	7.663	8.272		(5.98451,5.98473]	5.98	7.26
(7.663,7.66342]	7.663	8.647		(5.98473,5.98496]	5.98	7.87
(7.66342,7.66384]	7.664	8.348		(5.98518,5.9854]	5.99	7.89
(7.66384,7.66427]	7.664	8.146		(5.98563,5.98585]	5.99	6.73
(7.66469,7.66511]	7.665	8.599		(5.98607,5.9863]	5.99	7.91
(7.66511,7.66553]	7.665	8.066		(5.98674,5.98696]	5.99	6.77
(7.66553,7.66595]	7.666	8.771		(5.98808,5.9883]	5.99	7.47
(7.66595,7.66638]	7.666	8.431		(5.9883,5.98853]	5.99	6.42
(7.66638,7.6668]	7.667	8.205		(5.98853,5.98875]	5.99	6.64
(7.66764,7.66807]	7.668	7.863		(5.98875,5.98897]	5.99	7.43
(7.66807,7.66849]	7.668	7.485		(5.98897,5.98919]	5.99	7.09
(7.66849,7.66891]	7.669	8.697		(5.98919,5.98942]	5.99	6.61
(7.66891,7.66933]	7.669	7.295		(5.98942,5.98964]	5.99	6.71
(7.66975,7.67018]	7.67	8.372		(5.98986,5.99009]	5.99	7.39
(7.67018,7.6706]	7.67	8.214		(5.99009,5.99031]	5.99	7.31
(7.6706,7.67102]	7.671	8.137		(5.99031,5.99053]	5.99	6.92
(7.67144,7.67187]	7.672	7.443		(5.99098,5.9912]	5.99	7.02
(7.67187,7.67229]	7.672	8.663		(5.9912,5.99142]	5.99	7.15
(7.67229,7.67271]	7.673	9.404		(5.99165,5.99187]	5.99	7.47
(7.67271,7.67313]	7.673	8.249		(5.99187,5.99209]	5.99	6.59
(7.67355,7.67398]	7.674	9.241		(5.99209,5.99232]	5.99	7
(7.67398,7.6744]	7.674	7.919		(5.99321,5.99343]	5.99	7.91
(7.6744,7.67482]	7.675	8.474		(5.99343,5.99365]	5.99	7.23
(7.67482,7.67524]	7.675	7.132		(5.99365,5.99388]	5.99	5.94
(7.67524,7.67567]	7.675	8.13		(5.9941,5.99432]	5.99	6.98
(7.67609,7.67651]	7.676	8.149		(5.99432,5.99455]	5.99	7.03
(7.67693,7.67736]	7.677	8.313		(5.99455,5.99477]	5.99	7.07
(7.67778,7.6782]	7.678	8.604		(5.99633,5.99655]	6	6.85
(7.6782,7.67862]	7.679	9.081		(5.99655,5.99678]	6	6.32
(7.67862,7.67904]	7.679	8.197		(5.99678,5.997]	6	7.36
(7.67989,7.68031]	7.68	8.073		(5.99767,5.99789]	6	6.54
(7.68031,7.68073]	7.68	7.946		(5.99834,5.99856]	6	7.42
(7.68073,7.68116]	7.681	7.57		(5.99856,5.99878]	6	7.29
(7.68116,7.68158]	7.681	7.99		(5.99878,5.99901]	6	7.29
(7.68284,7.68327]	7.683	8.491		(5.9999,6.00012]	6	7.95
(7.68327,7.68369]	7.683	8.124		(6.00012,6.00035]	6	8.04
(7.68369,7.68411]	7.684	8.906		(6.00035,6.00057]	6	6.95
(7.68411,7.68453]	7.684	8.278		(6.00079,6.00101]	6	7.09
(7.68453,7.68496]	7.685	8.445		(6.00101,6.00124]	6	6.94
(7.68496,7.68538]	7.685	8.254		(6.00124,6.00146]	6	5.87
(7.68538,7.6858]	7.686	7.859		(6.00168,6.00191]	6	7.23
(7.6858,7.68622]	7.686	8.694		(6.00191,6.00213]	6	7.28
(7.68665,7.68707]	7.687	8.292		(6.00213,6.00235]	6	6.97
(7.68707,7.68749]	7.687	8.215		(6.00235,6.00258]	6	6.87
(7.68749,7.68791]	7.688	8.211		(6.0028,6.00302]	6	6.64
(7.68791,7.68833]	7.688	8.367		(6.00302,6.00324]	6	7.18
(7.68833,7.68876]	7.689	8.317		(6.00347,6.00369]	6	6.89
(7.68876,7.68918]	7.689	9.438		(6.00436,6.00458]	6	6.9
(7.68918,7.6896]	7.689	8.617		(6.00458,6.00481]	6	6.9
(7.6896,7.69002]	7.69	8.234		(6.00481,6.00503]	6	6.97
(7.69045,7.69087]	7.691	7.533		(6.00503,6.00525]	6.01	6.9
(7.69087,7.69129]	7.691	7.967		(6.00525,6.00547]	6.01	7.07
(7.69129,7.69171]	7.692	8.582		(6.00614,6.00637]	6.01	7.38
(7.69213,7.69256]	7.692	8.726		(6.00637,6.00659]	6.01	6.38
(7.69256,7.69298]	7.693	8.579		(6.00704,6.00726]	6.01	6.67
(7.69298,7.6934]	7.693	8.126		(6.00726,6.00748]	6.01	6.43
(7.6934,7.69382]	7.694	8.574		(6.00748,6.0077]	6.01	7.63
(7.69382,7.69425]	7.694	8.884		(6.00793,6.00815]	6.01	7.24
(7.69425,7.69467]	7.694	8.673		(6.00927,6.00949]	6.01	6.59
(7.69467,7.69509]	7.695	8.415		(6.00949,6.00971]	6.01	6.62
(7.69509,7.69551]	7.695	8.031		(6.00971,6.00993]	6.01	6.97
(7.69551,7.69594]	7.696	7.496		(6.01016,6.01038]	6.01	7.74
(7.69636,7.69678]	7.696	9.292		(6.01038,6.0106]	6.01	6.59
(7.69678,7.6972]	7.697	7.956		(6.0106,6.01083]	6.01	6.77
(7.69762,7.69805]	7.698	8.772		(6.01216,6.01239]	6.01	5.93
(7.69847,7.69889]	7.699	8.276		(6.01306,6.01328]	6.01	6.44
(7.69889,7.69931]	7.699	8.006		(6.01328,6.0135]	6.01	6.99
(7.70016,7.70058]	7.701	9.461		(6.01395,6.01417]	6.01	7.75
(7.70058,7.701]	7.701	7.866		(6.01462,6.01484]	6.01	6.99
(7.701,7.70142]	7.701	8.135		(6.01484,6.01506]	6.01	6.48
(7.70142,7.70185]	7.702	8.149		(6.01506,6.01529]	6.02	5.82
(7.70185,7.70227]	7.702	8.354		(6.01529,6.01551]	6.02	7.14
(7.70227,7.70269]	7.702	8.638		(6.01573,6.01596]	6.02	6.28
(7.70269,7.70311]	7.703	8.678		(6.01596,6.01618]	6.02	7.55
(7.70438,7.7048]	7.704	8.586		(6.0164,6.01662]	6.02	6.43
(7.70565,7.70607]	7.706	8.037		(6.01662,6.01685]	6.02	7.09
(7.70691,7.70734]	7.707	8.077		(6.01707,6.01729]	6.02	7.22
(7.70734,7.70776]	7.708	8.253		(6.01729,6.01752]	6.02	7.16
(7.70776,7.70818]	7.708	8.561		(6.01774,6.01796]	6.02	6.82
(7.70818,7.7086]	7.708	8.081		(6.01796,6.01819]	6.02	6.65
(7.7086,7.70903]	7.709	8.329		(6.01819,6.01841]	6.02	6.86
(7.70903,7.70945]	7.709	7.931		(6.01841,6.01863]	6.02	8.23
(7.70945,7.70987]	7.71	8.169		(6.01863,6.01885]	6.02	8
(7.70987,7.71029]	7.71	8.192		(6.01908,6.0193]	6.02	7.31
(7.71029,7.71071]	7.71	8.263		(6.01952,6.01975]	6.02	7
(7.71071,7.71114]	7.711	8.954		(6.02042,6.02064]	6.02	7.13
(7.71114,7.71156]	7.711	9.131		(6.02064,6.02086]	6.02	6.7
(7.71156,7.71198]	7.712	8.298		(6.02153,6.02175]	6.02	7.03
(7.71198,7.7124]	7.712	8.491		(6.02175,6.02198]	6.02	6.79
(7.7124,7.71283]	7.713	7.935		(6.0222,6.02242]	6.02	7.5
(7.71367,7.71409]	7.714	8.559		(6.02287,6.02309]	6.02	7.61
(7.71409,7.71452]	7.714	8.18		(6.02331,6.02354]	6.02	7.69
(7.71452,7.71494]	7.715	7.54		(6.02354,6.02376]	6.02	6.47
(7.71494,7.71536]	7.715	8.091		(6.02376,6.02398]	6.02	7.35
(7.71536,7.71578]	7.716	8.461		(6.02421,6.02443]	6.02	7.56
(7.71578,7.7162]	7.716	8.736		(6.0251,6.02532]	6.03	7.32
(7.7162,7.71663]	7.717	8.187		(6.02532,6.02554]	6.03	6.36
(7.71705,7.71747]	7.717	7.461		(6.02577,6.02599]	6.03	6.66
(7.71747,7.71789]	7.718	8.283		(6.02599,6.02621]	6.03	7.71
(7.71789,7.71832]	7.718	8.569		(6.02621,6.02644]	6.03	7.27
(7.71832,7.71874]	7.718	7.698		(6.02644,6.02666]	6.03	6.91
(7.71874,7.71916]	7.719	8.86		(6.02688,6.02711]	6.03	6.58
(7.71916,7.71958]	7.719	8.843		(6.02711,6.02733]	6.03	7.14
(7.72,7.72043]	7.72	8.858		(6.02777,6.028]	6.03	6.41
(7.72043,7.72085]	7.721	8.243		(6.02822,6.02844]	6.03	6.62
(7.72085,7.72127]	7.721	7.915		(6.02889,6.02911]	6.03	7.09
(7.72127,7.72169]	7.721	8.029		(6.02911,6.02934]	6.03	6.67
(7.72169,7.72212]	7.722	7.651		(6.02956,6.02978]	6.03	6.8
(7.72212,7.72254]	7.722	8.49		(6.03045,6.03067]	6.03	7.05
(7.72296,7.72338]	7.723	8.096		(6.03134,6.03157]	6.03	7.35
(7.72338,7.72381]	7.724	8.425		(6.03157,6.03179]	6.03	7.45
(7.72381,7.72423]	7.724	8.475		(6.03179,6.03201]	6.03	6.77
(7.72423,7.72465]	7.724	7.639		(6.03201,6.03224]	6.03	6.17
(7.72465,7.72507]	7.725	9.187		(6.0329,6.03313]	6.03	6.53
(7.72507,7.72549]	7.725	8.041		(6.03313,6.03335]	6.03	7.6
(7.72549,7.72592]	7.726	8.013		(6.03335,6.03357]	6.03	7.56
(7.72592,7.72634]	7.726	8.275		(6.03357,6.0338]	6.03	6.96
(7.72634,7.72676]	7.726	9.467		(6.0338,6.03402]	6.03	7.22
(7.72676,7.72718]	7.727	7.873		(6.03424,6.03447]	6.03	6.8
(7.72718,7.72761]	7.727	8.042		(6.03469,6.03491]	6.03	6.73
(7.72845,7.72887]	7.729	8.834		(6.0358,6.03603]	6.04	6.67
(7.72887,7.72929]	7.729	8.088		(6.03603,6.03625]	6.04	6.21
(7.72929,7.72972]	7.729	8.335		(6.03647,6.0367]	6.04	7.61
(7.72972,7.73014]	7.73	8.754		(6.03714,6.03736]	6.04	6.29
(7.73014,7.73056]	7.73	8.126		(6.03781,6.03803]	6.04	6.84
(7.73056,7.73098]	7.731	9.133		(6.03848,6.0387]	6.04	6.87
(7.73098,7.73141]	7.731	7.84		(6.03893,6.03915]	6.04	6.8
(7.73141,7.73183]	7.732	8.449		(6.03982,6.04004]	6.04	7.22
(7.73183,7.73225]	7.732	8.064		(6.04093,6.04116]	6.04	6.78
(7.73225,7.73267]	7.732	8.849		(6.04116,6.04138]	6.04	8.06
(7.7331,7.73352]	7.733	8.337		(6.04138,6.0416]	6.04	6.98
(7.73394,7.73436]	7.734	8.272		(6.04182,6.04205]	6.04	7.12
(7.73436,7.73478]	7.734	7.421		(6.04227,6.04249]	6.04	7.69
(7.73605,7.73647]	7.736	8.754		(6.04294,6.04316]	6.04	6.18
(7.73647,7.7369]	7.737	8.594		(6.04316,6.04339]	6.04	7.3
(7.7369,7.73732]	7.737	8.674		(6.04428,6.0445]	6.04	7.71
(7.73732,7.73774]	7.738	8.199		(6.0445,6.04472]	6.04	6.29
(7.73774,7.73816]	7.738	8.101		(6.04495,6.04517]	6.04	7.98
(7.73816,7.73858]	7.738	8.376		(6.04517,6.04539]	6.05	7.8
(7.73858,7.73901]	7.739	8.717		(6.04539,6.04562]	6.05	7.43
(7.73901,7.73943]	7.739	8.95		(6.04562,6.04584]	6.05	6.82
(7.73943,7.73985]	7.74	8.813		(6.04584,6.04606]	6.05	7.15
(7.73985,7.74027]	7.74	8.452		(6.04628,6.04651]	6.05	7.3
(7.74027,7.7407]	7.74	8.786		(6.04651,6.04673]	6.05	7.14
(7.7407,7.74112]	7.741	8.12		(6.04829,6.04851]	6.05	6.88
(7.74112,7.74154]	7.741	8.079		(6.04874,6.04896]	6.05	6.86
(7.74196,7.74239]	7.742	8.501		(6.05008,6.0503]	6.05	6.86
(7.74281,7.74323]	7.743	8.008		(6.05052,6.05074]	6.05	6.37
(7.74323,7.74365]	7.743	8.834		(6.05074,6.05097]	6.05	7.77
(7.74365,7.74407]	7.744	8.303		(6.05119,6.05141]	6.05	7.32
(7.74407,7.7445]	7.744	7.629		(6.05164,6.05186]	6.05	7.44
(7.7445,7.74492]	7.745	8.515		(6.05208,6.05231]	6.05	6.37
(7.74492,7.74534]	7.745	8.652		(6.05231,6.05253]	6.05	6.68
(7.74534,7.74576]	7.746	8.3		(6.05253,6.05275]	6.05	6.36
(7.74576,7.74619]	7.746	8.536		(6.05275,6.05297]	6.05	7.3
(7.74619,7.74661]	7.746	8.388		(6.05342,6.05364]	6.05	6.47
(7.74703,7.74745]	7.747	8.382		(6.05364,6.05387]	6.05	7.21
(7.74745,7.74787]	7.748	8.498		(6.05387,6.05409]	6.05	6.49
(7.74787,7.7483]	7.748	8.904		(6.05431,6.05454]	6.05	7.42
(7.7483,7.74872]	7.748	8.5		(6.05476,6.05498]	6.05	6.78
(7.74872,7.74914]	7.749	8.105		(6.0552,6.05543]	6.06	7.1
(7.74914,7.74956]	7.749	7.69		(6.05587,6.0561]	6.06	6.81
(7.74999,7.75041]	7.75	7.877		(6.0561,6.05632]	6.06	6.5
(7.75041,7.75083]	7.75	7.484		(6.05632,6.05654]	6.06	7.2
(7.75125,7.75168]	7.751	8.689		(6.05654,6.05677]	6.06	7.35
(7.75168,7.7521]	7.752	8.638		(6.05677,6.05699]	6.06	7.6
(7.7521,7.75252]	7.752	8.621		(6.05699,6.05721]	6.06	6.67
(7.75252,7.75294]	7.753	8.914		(6.05721,6.05743]	6.06	6.55
(7.75294,7.75336]	7.753	8.386		(6.05766,6.05788]	6.06	6.66
(7.75336,7.75379]	7.754	8.126		(6.0581,6.05833]	6.06	7.33
(7.75379,7.75421]	7.754	8.52		(6.05855,6.05877]	6.06	6.91
(7.75421,7.75463]	7.755	7.936		(6.05877,6.059]	6.06	6.93
(7.75463,7.75505]	7.755	8.184		(6.05944,6.05966]	6.06	6.86
(7.75505,7.75548]	7.755	8.267		(6.05966,6.05989]	6.06	7.22
(7.75632,7.75674]	7.757	8.728		(6.05989,6.06011]	6.06	7.6
(7.75674,7.75716]	7.757	8.643		(6.06033,6.06056]	6.06	7.68
(7.75716,7.75759]	7.757	8.348		(6.06056,6.06078]	6.06	6.87
(7.75759,7.75801]	7.758	8.408		(6.06078,6.061]	6.06	5.87
(7.75843,7.75885]	7.759	8.605		(6.061,6.06123]	6.06	6.42
(7.75885,7.75928]	7.759	8.591		(6.06123,6.06145]	6.06	7.59
(7.75928,7.7597]	7.76	7.427		(6.06212,6.06234]	6.06	7.29
(7.7597,7.76012]	7.76	8.675		(6.06256,6.06279]	6.06	7.89
(7.76054,7.76097]	7.761	8.417		(6.06279,6.06301]	6.06	6.9
(7.76139,7.76181]	7.762	8.096		(6.06301,6.06323]	6.06	6.88
(7.76181,7.76223]	7.762	7.473		(6.06323,6.06346]	6.06	7.01
(7.76265,7.76308]	7.763	9.047		(6.06368,6.0639]	6.06	7.26
(7.76308,7.7635]	7.763	8.717		(6.0639,6.06413]	6.06	6.94
(7.76392,7.76434]	7.764	9.053		(6.06413,6.06435]	6.06	6.87
(7.76519,7.76561]	7.766	8.605		(6.06502,6.06524]	6.07	6.69
(7.76561,7.76603]	7.766	8.054		(6.06569,6.06591]	6.07	6.92
(7.76603,7.76645]	7.766	8.175		(6.06591,6.06613]	6.07	6.41
(7.76645,7.76688]	7.767	8.853		(6.06769,6.06792]	6.07	6.65
(7.7673,7.76772]	7.767	8.582		(6.06836,6.06859]	6.07	6.24
(7.76772,7.76814]	7.768	8.213		(6.06903,6.06925]	6.07	6.98
(7.76814,7.76857]	7.768	8.843		(6.06925,6.06948]	6.07	7.36
(7.76857,7.76899]	7.769	8.289		(6.06948,6.0697]	6.07	7.56
(7.76899,7.76941]	7.769	8.19		(6.06992,6.07015]	6.07	7.12
(7.76941,7.76983]	7.77	7.774		(6.07015,6.07037]	6.07	6.79
(7.76983,7.77025]	7.77	7.457		(6.07037,6.07059]	6.07	7.39
(7.77025,7.77068]	7.77	8.871		(6.07171,6.07193]	6.07	7.05
(7.77068,7.7711]	7.771	8.612		(6.07193,6.07215]	6.07	7.36
(7.7711,7.77152]	7.771	7.101		(6.07215,6.07238]	6.07	6.98
(7.77152,7.77194]	7.772	8.593		(6.07238,6.0726]	6.07	7.32
(7.77194,7.77237]	7.772	8.358		(6.0726,6.07282]	6.07	7.22
(7.77237,7.77279]	7.773	8.41		(6.07371,6.07394]	6.07	6.69
(7.77279,7.77321]	7.773	8.921		(6.07461,6.07483]	6.07	6.33
(7.77363,7.77406]	7.774	8.323		(6.07505,6.07528]	6.08	6.98
(7.77406,7.77448]	7.774	7.896		(6.0755,6.07572]	6.08	7.21
(7.7749,7.77532]	7.775	8.868		(6.07639,6.07661]	6.08	6.82
(7.77532,7.77574]	7.776	7.842		(6.07661,6.07684]	6.08	7.07
(7.77574,7.77617]	7.776	8.737		(6.07706,6.07728]	6.08	7.63
(7.77617,7.77659]	7.776	8.704		(6.07773,6.07795]	6.08	6.93
(7.77701,7.77743]	7.777	8.624		(6.07884,6.07907]	6.08	6.58
(7.77743,7.77786]	7.778	8.716		(6.07929,6.07951]	6.08	7.22
(7.77786,7.77828]	7.778	7.653		(6.07951,6.07974]	6.08	6.42
(7.77828,7.7787]	7.779	8.155		(6.07974,6.07996]	6.08	6.98
(7.7787,7.77912]	7.779	8.384		(6.08063,6.08085]	6.08	6.77
(7.77912,7.77954]	7.779	8.215		(6.0813,6.08152]	6.08	6.93
(7.77954,7.77997]	7.78	8.127		(6.08174,6.08197]	6.08	6.91
(7.78039,7.78081]	7.781	7.897		(6.08197,6.08219]	6.08	6.63
(7.78081,7.78123]	7.781	8.054		(6.08263,6.08286]	6.08	6.56
(7.78123,7.78166]	7.781	8.682		(6.08308,6.0833]	6.08	7.5
(7.78208,7.7825]	7.782	8.333		(6.0833,6.08353]	6.08	6.97
(7.7825,7.78292]	7.783	8.504		(6.08397,6.0842]	6.08	6.78
(7.78292,7.78335]	7.783	8.452		(6.0842,6.08442]	6.08	7.04
(7.78335,7.78377]	7.784	8.598		(6.08486,6.08509]	6.09	6.71
(7.78377,7.78419]	7.784	8.686		(6.08531,6.08553]	6.09	7.07
(7.78419,7.78461]	7.784	8.69		(6.08553,6.08576]	6.09	7.62
(7.78461,7.78503]	7.785	8.436		(6.08576,6.08598]	6.09	7
(7.78503,7.78546]	7.785	8.264		(6.08687,6.08709]	6.09	7.17
(7.78546,7.78588]	7.786	7.846		(6.08709,6.08732]	6.09	6.97
(7.78588,7.7863]	7.786	9.052		(6.08754,6.08776]	6.09	6.91
(7.78672,7.78715]	7.787	7.968		(6.08776,6.08799]	6.09	7.02
(7.78715,7.78757]	7.787	8.912		(6.08799,6.08821]	6.09	6.46
(7.78757,7.78799]	7.788	8.98		(6.08821,6.08843]	6.09	7.37
(7.78799,7.78841]	7.788	8.348		(6.08888,6.0891]	6.09	6.35
(7.78841,7.78883]	7.789	9.454		(6.0891,6.08932]	6.09	6.43
(7.78883,7.78926]	7.789	8.122		(6.08955,6.08977]	6.09	7.12
(7.78926,7.78968]	7.789	9.259		(6.08977,6.08999]	6.09	7.85
(7.78968,7.7901]	7.79	7.469		(6.08999,6.09022]	6.09	7.62
(7.7901,7.79052]	7.791	8.481		(6.09022,6.09044]	6.09	6.92
(7.79052,7.79095]	7.791	7.74		(6.09044,6.09066]	6.09	5.69
(7.79095,7.79137]	7.791	8.011		(6.09066,6.09089]	6.09	6.97
(7.79137,7.79179]	7.791	7.569		(6.09089,6.09111]	6.09	6.97
(7.79179,7.79221]	7.792	8.74		(6.09133,6.09155]	6.09	7.37
(7.79221,7.79264]	7.792	7.923		(6.09155,6.09178]	6.09	6.58
(7.79264,7.79306]	7.793	8.417		(6.092,6.09222]	6.09	6.78
(7.79306,7.79348]	7.793	8.289		(6.09222,6.09245]	6.09	7.16
(7.79348,7.7939]	7.794	8.625		(6.09289,6.09312]	6.09	6.12
(7.7939,7.79432]	7.794	8.307		(6.09312,6.09334]	6.09	7.11
(7.79475,7.79517]	7.795	7.873		(6.09334,6.09356]	6.09	7.39
(7.79517,7.79559]	7.795	8.574		(6.09401,6.09423]	6.09	7.78
(7.79559,7.79601]	7.796	8.319		(6.09468,6.0949]	6.09	6.97
(7.79601,7.79644]	7.796	8.587		(6.0949,6.09512]	6.09	6.34
(7.79644,7.79686]	7.797	8.592		(6.09512,6.09535]	6.1	7.32
(7.79728,7.7977]	7.797	8.146		(6.09579,6.09602]	6.1	7
(7.7977,7.79812]	7.798	8.678		(6.09624,6.09646]	6.1	7.34
(7.79812,7.79855]	7.798	8.466		(6.09646,6.09668]	6.1	6.87
(7.79855,7.79897]	7.799	8.072		(6.09668,6.09691]	6.1	6.77
(7.79897,7.79939]	7.799	8.786		(6.09691,6.09713]	6.1	7.24
(7.79981,7.80024]	7.8	8.628		(6.09758,6.0978]	6.1	7.7
(7.80024,7.80066]	7.8	9.269		(6.09891,6.09914]	6.1	7.31
(7.80066,7.80108]	7.801	8.137		(6.09914,6.09936]	6.1	7.18
(7.80108,7.8015]	7.801	8.162		(6.10003,6.10025]	6.1	6.02
(7.8015,7.80193]	7.802	7.829		(6.10025,6.10048]	6.1	7.49
(7.80193,7.80235]	7.802	8.314		(6.10048,6.1007]	6.1	6.97
(7.80277,7.80319]	7.803	7.936		(6.1007,6.10092]	6.1	6.64
(7.80319,7.80361]	7.803	7.569		(6.10181,6.10204]	6.1	7.33
(7.80361,7.80404]	7.804	8.331		(6.10226,6.10248]	6.1	6.26
(7.80404,7.80446]	7.804	7.693		(6.10271,6.10293]	6.1	6.74
(7.80446,7.80488]	7.805	7.647		(6.10337,6.1036]	6.1	6.31
(7.8053,7.80573]	7.806	8.709		(6.1036,6.10382]	6.1	7.13
(7.80573,7.80615]	7.806	9.442		(6.10404,6.10427]	6.1	7.84
(7.80615,7.80657]	7.806	8.552		(6.10427,6.10449]	6.1	7.04
(7.80657,7.80699]	7.807	8.459		(6.10471,6.10494]	6.1	6.9
(7.80699,7.80741]	7.807	8.558		(6.10494,6.10516]	6.11	7.16
(7.80741,7.80784]	7.808	8.32		(6.10538,6.1056]	6.11	7.08
(7.80784,7.80826]	7.808	8.526		(6.10583,6.10605]	6.11	6.91
(7.80826,7.80868]	7.808	8.006		(6.10605,6.10627]	6.11	7.27
(7.8091,7.80953]	7.809	8.034		(6.10627,6.1065]	6.11	7.51
(7.80953,7.80995]	7.81	8.64		(6.10694,6.10717]	6.11	6.11
(7.80995,7.81037]	7.81	7.931		(6.10717,6.10739]	6.11	6.65
(7.81037,7.81079]	7.811	8.458		(6.10761,6.10783]	6.11	6.93
(7.81079,7.81122]	7.811	8.396		(6.10806,6.10828]	6.11	6.53
(7.81122,7.81164]	7.811	8.464		(6.10828,6.1085]	6.11	7.99
(7.81164,7.81206]	7.812	8.539		(6.1085,6.10873]	6.11	7.07
(7.81206,7.81248]	7.812	8.73		(6.10895,6.10917]	6.11	7.25
(7.81248,7.8129]	7.813	8.344		(6.1094,6.10962]	6.11	7.15
(7.8129,7.81333]	7.813	8.474		(6.10962,6.10984]	6.11	5.97
(7.81333,7.81375]	7.814	8.871		(6.11006,6.11029]	6.11	6.66
(7.81459,7.81502]	7.815	8.217		(6.11051,6.11073]	6.11	6.76
(7.81544,7.81586]	7.816	8.73		(6.11073,6.11096]	6.11	6.89
(7.81586,7.81628]	7.816	8.769		(6.1114,6.11163]	6.11	6.97
(7.81628,7.8167]	7.817	8.082		(6.11163,6.11185]	6.11	6.86
(7.81713,7.81755]	7.817	8.761		(6.11229,6.11252]	6.11	7.29
(7.81797,7.81839]	7.818	8.164		(6.11274,6.11296]	6.11	7.52
(7.81839,7.81882]	7.819	8.795		(6.11296,6.11319]	6.11	7.09
(7.81882,7.81924]	7.819	8.534		(6.11341,6.11363]	6.11	6.74
(7.81924,7.81966]	7.819	8.985		(6.11363,6.11386]	6.11	7.27
(7.81966,7.82008]	7.82	7.877		(6.11408,6.1143]	6.11	6.03
(7.82093,7.82135]	7.821	8.177		(6.11475,6.11497]	6.11	7.2
(7.82135,7.82177]	7.822	8.409		(6.11519,6.11542]	6.12	7.49
(7.82177,7.82219]	7.822	8.372		(6.11542,6.11564]	6.12	7.19
(7.82219,7.82262]	7.822	8.456		(6.11609,6.11631]	6.12	7.22
(7.82262,7.82304]	7.823	8.41		(6.11653,6.11675]	6.12	6.73
(7.82304,7.82346]	7.823	8.739		(6.11698,6.1172]	6.12	8.03
(7.82346,7.82388]	7.824	8.091		(6.11742,6.11765]	6.12	6.8
(7.82388,7.82431]	7.824	8.154		(6.11765,6.11787]	6.12	7.45
(7.82431,7.82473]	7.825	8.343		(6.11787,6.11809]	6.12	8.13
(7.82473,7.82515]	7.825	8.001		(6.11809,6.11832]	6.12	7.11
(7.82515,7.82557]	7.825	8.319		(6.11832,6.11854]	6.12	7.5
(7.82557,7.82599]	7.826	8.269		(6.11854,6.11876]	6.12	7.26
(7.82599,7.82642]	7.826	8.421		(6.11898,6.11921]	6.12	7.71
(7.82642,7.82684]	7.827	9.357		(6.11921,6.11943]	6.12	6.79
(7.82684,7.82726]	7.827	9.24		(6.11943,6.11965]	6.12	6.86
(7.82726,7.82768]	7.828	8.604		(6.11988,6.1201]	6.12	7.16
(7.82768,7.82811]	7.828	8.615		(6.1201,6.12032]	6.12	7.1
(7.82811,7.82853]	7.828	8.589		(6.12032,6.12055]	6.12	7.31
(7.82853,7.82895]	7.829	8.12		(6.12055,6.12077]	6.12	6.43
(7.82895,7.82937]	7.829	8.482		(6.12099,6.12121]	6.12	6.62
(7.82937,7.8298]	7.83	8.373		(6.12144,6.12166]	6.12	6.74
(7.8298,7.83022]	7.83	8.094		(6.12188,6.12211]	6.12	7.03
(7.83022,7.83064]	7.83	8.412		(6.12233,6.12255]	6.12	6.81
(7.83064,7.83106]	7.831	9.17		(6.123,6.12322]	6.12	7.3
(7.83148,7.83191]	7.832	9.405		(6.12344,6.12367]	6.12	7.23
(7.83191,7.83233]	7.832	8.102		(6.12389,6.12411]	6.12	7.35
(7.83233,7.83275]	7.833	8.317		(6.12478,6.12501]	6.12	6.94
(7.83275,7.83317]	7.833	8.125		(6.12523,6.12545]	6.13	6.79
(7.83317,7.8336]	7.833	8.633		(6.12545,6.12567]	6.13	6.7
(7.8336,7.83402]	7.834	8.826		(6.12612,6.12634]	6.13	6.93
(7.83444,7.83486]	7.834	8.691		(6.12657,6.12679]	6.13	7.53
(7.83486,7.83528]	7.835	7.652		(6.12679,6.12701]	6.13	6.66
(7.83571,7.83613]	7.836	7.789		(6.12701,6.12724]	6.13	7.31
(7.83613,7.83655]	7.836	8.215		(6.12724,6.12746]	6.13	6.95
(7.83655,7.83697]	7.837	8.139		(6.12746,6.12768]	6.13	7.41
(7.83697,7.8374]	7.837	8.766		(6.12768,6.12791]	6.13	6.88
(7.83782,7.83824]	7.838	8.301		(6.12791,6.12813]	6.13	7.51
(7.83824,7.83866]	7.838	7.4		(6.12813,6.12835]	6.13	7.16
(7.83866,7.83909]	7.839	7.42		(6.12835,6.12857]	6.13	7.37
(7.83909,7.83951]	7.839	8.351		(6.12857,6.1288]	6.13	7.48
(7.83951,7.83993]	7.84	8.48		(6.1288,6.12902]	6.13	6.73
(7.83993,7.84035]	7.84	8.371		(6.12947,6.12969]	6.13	7
(7.84035,7.84077]	7.841	8.668		(6.13014,6.13036]	6.13	7.04
(7.84204,7.84246]	7.842	8.555		(6.13036,6.13058]	6.13	7.39
(7.84289,7.84331]	7.843	8.466		(6.13058,6.1308]	6.13	6.9
(7.84331,7.84373]	7.844	8.344		(6.13125,6.13147]	6.13	7.7
(7.84373,7.84415]	7.844	8.364		(6.13147,6.1317]	6.13	7.11
(7.84415,7.84457]	7.844	8.05		(6.13192,6.13214]	6.13	6.78
(7.84457,7.845]	7.845	8.198		(6.13214,6.13237]	6.13	7.73
(7.845,7.84542]	7.845	7.959		(6.13237,6.13259]	6.13	7.21
(7.84584,7.84626]	7.846	9.433		(6.13281,6.13303]	6.13	7.15
(7.84626,7.84669]	7.847	8.363		(6.13303,6.13326]	6.13	7.83
(7.84711,7.84753]	7.847	8.614		(6.13326,6.13348]	6.13	6.55
(7.84753,7.84795]	7.848	8.281		(6.13348,6.1337]	6.13	6.46
(7.84795,7.84838]	7.848	8.596		(6.13393,6.13415]	6.13	7.43
(7.8488,7.84922]	7.849	8.522		(6.13415,6.13437]	6.13	7.06
(7.84922,7.84964]	7.849	8.143		(6.13482,6.13504]	6.13	6.69
(7.85006,7.85049]	7.85	8.19		(6.13504,6.13526]	6.14	7.16
(7.85049,7.85091]	7.851	8.771		(6.13549,6.13571]	6.14	6.1
(7.85091,7.85133]	7.851	7.927		(6.13593,6.13616]	6.14	6.78
(7.85133,7.85175]	7.851	8.391		(6.13616,6.13638]	6.14	6.92
(7.85175,7.85218]	7.852	7.73		(6.1366,6.13683]	6.14	6.65
(7.85218,7.8526]	7.852	8.149		(6.13683,6.13705]	6.14	6.56
(7.8526,7.85302]	7.853	8.57		(6.13749,6.13772]	6.14	7.59
(7.85344,7.85386]	7.854	7.927		(6.13816,6.13839]	6.14	7.07
(7.85386,7.85429]	7.854	8.069		(6.1395,6.13972]	6.14	7.43
(7.85471,7.85513]	7.855	8.506		(6.13995,6.14017]	6.14	6.96
(7.85555,7.85598]	7.856	8.291		(6.14017,6.14039]	6.14	6.38
(7.85598,7.8564]	7.856	8.696		(6.14039,6.14062]	6.14	7.27
(7.8564,7.85682]	7.857	8.606		(6.14062,6.14084]	6.14	6.9
(7.85682,7.85724]	7.857	7.831		(6.14084,6.14106]	6.14	6.8
(7.85724,7.85767]	7.858	7.251		(6.14129,6.14151]	6.14	7.36
(7.85767,7.85809]	7.858	8.807		(6.14173,6.14195]	6.14	6.56
(7.85809,7.85851]	7.858	9.03		(6.14218,6.1424]	6.14	7.12
(7.85851,7.85893]	7.859	8.34		(6.1424,6.14262]	6.14	7.37
(7.85935,7.85978]	7.86	8.485		(6.14262,6.14285]	6.14	6.45
(7.85978,7.8602]	7.86	8.446		(6.14307,6.14329]	6.14	6.34
(7.8602,7.86062]	7.86	8.676		(6.14329,6.14352]	6.14	7.3
(7.86062,7.86104]	7.861	8.785		(6.14396,6.14418]	6.14	6.74
(7.86104,7.86147]	7.861	8.684		(6.14441,6.14463]	6.14	6.77
(7.86147,7.86189]	7.862	7.819		(6.14463,6.14485]	6.14	7.89
(7.86189,7.86231]	7.862	8.41		(6.14485,6.14508]	6.14	7.41
(7.86231,7.86273]	7.862	8.727		(6.1453,6.14552]	6.15	6.59
(7.86315,7.86358]	7.863	8.11		(6.14552,6.14575]	6.15	7.2
(7.864,7.86442]	7.864	8.638		(6.14597,6.14619]	6.15	6.25
(7.86442,7.86484]	7.865	8.302		(6.14619,6.14641]	6.15	7.63
(7.86484,7.86527]	7.865	8.09		(6.14664,6.14686]	6.15	7.45
(7.86527,7.86569]	7.866	7.949		(6.14686,6.14708]	6.15	6.77
(7.86611,7.86653]	7.866	8.245		(6.14731,6.14753]	6.15	7.53
(7.86653,7.86695]	7.867	7.706		(6.14753,6.14775]	6.15	6.85
(7.86695,7.86738]	7.867	8.655		(6.14864,6.14887]	6.15	6.98
(7.86738,7.8678]	7.868	8.932		(6.14909,6.14931]	6.15	7.01
(7.8678,7.86822]	7.868	7.715		(6.14931,6.14954]	6.15	6.78
(7.86822,7.86864]	7.868	8.321		(6.14954,6.14976]	6.15	7.15
(7.86864,7.86907]	7.869	8.399		(6.15021,6.15043]	6.15	7.09
(7.86949,7.86991]	7.87	7.987		(6.15043,6.15065]	6.15	8.26
(7.86991,7.87033]	7.87	8.979		(6.15065,6.15087]	6.15	6.98
(7.87033,7.87076]	7.87	8.053		(6.15087,6.1511]	6.15	5.94
(7.87076,7.87118]	7.871	8.517		(6.1511,6.15132]	6.15	7.14
(7.87118,7.8716]	7.871	9.028		(6.15132,6.15154]	6.15	7.26
(7.8716,7.87202]	7.872	8.408		(6.15177,6.15199]	6.15	6.89
(7.87202,7.87244]	7.872	8.592		(6.15199,6.15221]	6.15	7.3
(7.87244,7.87287]	7.873	8.082		(6.15221,6.15244]	6.15	7.29
(7.87287,7.87329]	7.873	9.121		(6.15244,6.15266]	6.15	6.95
(7.87371,7.87413]	7.874	9.06		(6.15266,6.15288]	6.15	7.13
(7.87413,7.87456]	7.874	7.682		(6.15288,6.1531]	6.15	7.17
(7.87456,7.87498]	7.875	9.02		(6.1531,6.15333]	6.15	6.9
(7.87498,7.8754]	7.875	8.158		(6.15355,6.15377]	6.15	7.25
(7.8754,7.87582]	7.876	7.738		(6.154,6.15422]	6.15	7.36
(7.87582,7.87624]	7.876	8.253		(6.15444,6.15467]	6.15	6.86
(7.87667,7.87709]	7.877	8.012		(6.15467,6.15489]	6.15	7.8
(7.87709,7.87751]	7.877	8.22		(6.15511,6.15533]	6.16	6.94
(7.87751,7.87793]	7.878	8.76		(6.15578,6.156]	6.16	7.23
(7.87793,7.87836]	7.878	8.725		(6.156,6.15623]	6.16	7.05
(7.87836,7.87878]	7.879	8.318		(6.15623,6.15645]	6.16	7.27
(7.87878,7.8792]	7.879	8.626		(6.1569,6.15712]	6.16	7.25
(7.8792,7.87962]	7.879	7.766		(6.15712,6.15734]	6.16	6.58
(7.87962,7.88005]	7.88	7.702		(6.15756,6.15779]	6.16	6.88
(7.88005,7.88047]	7.88	8.84		(6.15801,6.15823]	6.16	7.34
(7.88047,7.88089]	7.881	8.91		(6.15823,6.15846]	6.16	7.4
(7.88131,7.88173]	7.881	8.673		(6.15957,6.15979]	6.16	7.95
(7.88173,7.88216]	7.882	8.343		(6.16024,6.16046]	6.16	7.69
(7.88216,7.88258]	7.882	7.559		(6.16046,6.16069]	6.16	7.08
(7.88258,7.883]	7.883	8.469		(6.16069,6.16091]	6.16	7.89
(7.883,7.88342]	7.883	8.346		(6.16091,6.16113]	6.16	7.64
(7.88342,7.88385]	7.884	8.602		(6.16158,6.1618]	6.16	7.07
(7.88385,7.88427]	7.884	8.517		(6.1618,6.16203]	6.16	7
(7.88427,7.88469]	7.884	8.305		(6.16203,6.16225]	6.16	7.08
(7.88469,7.88511]	7.885	8.701		(6.16225,6.16247]	6.16	6.93
(7.88553,7.88596]	7.886	8.228		(6.16247,6.16269]	6.16	7.58
(7.88596,7.88638]	7.886	8.089		(6.16269,6.16292]	6.16	7.24
(7.88638,7.8868]	7.887	8.825		(6.16292,6.16314]	6.16	6.38
(7.8868,7.88722]	7.887	8.165		(6.16314,6.16336]	6.16	7.13
(7.88722,7.88765]	7.887	9.011		(6.16336,6.16359]	6.16	6.75
(7.88765,7.88807]	7.888	8.34		(6.16359,6.16381]	6.16	6.5
(7.88807,7.88849]	7.888	8.476		(6.16381,6.16403]	6.16	6.51
(7.88849,7.88891]	7.889	8.549		(6.16403,6.16426]	6.16	6.21
(7.88891,7.88934]	7.889	8.857		(6.16426,6.16448]	6.16	7.08
(7.88934,7.88976]	7.89	8.494		(6.16492,6.16515]	6.17	7.01
(7.88976,7.89018]	7.89	8.449		(6.16515,6.16537]	6.17	6.78
(7.89018,7.8906]	7.89	8.157		(6.16537,6.16559]	6.17	7.02
(7.89102,7.89145]	7.891	7.994		(6.16559,6.16582]	6.17	6.78
(7.89187,7.89229]	7.892	8.713		(6.16582,6.16604]	6.17	7.26
(7.89271,7.89314]	7.893	7.795		(6.16604,6.16626]	6.17	6.91
(7.89314,7.89356]	7.893	8.462		(6.16649,6.16671]	6.17	7.01
(7.89398,7.8944]	7.894	8.469		(6.16671,6.16693]	6.17	7.23
(7.8944,7.89482]	7.895	8.917		(6.1676,6.16782]	6.17	7.26
(7.89482,7.89525]	7.895	8.247		(6.16827,6.16849]	6.17	7.62
(7.89525,7.89567]	7.895	8.463		(6.16849,6.16872]	6.17	6.98
(7.89567,7.89609]	7.896	8.577		(6.16894,6.16916]	6.17	6.24
(7.89609,7.89651]	7.896	8.954		(6.16916,6.16938]	6.17	6.8
(7.89651,7.89694]	7.897	7.912		(6.16938,6.16961]	6.17	5.68
(7.89694,7.89736]	7.897	8.472		(6.1705,6.17072]	6.17	6.73
(7.89736,7.89778]	7.898	7.641		(6.17095,6.17117]	6.17	6.21
(7.89778,7.8982]	7.898	8.269		(6.17117,6.17139]	6.17	7.99
(7.8982,7.89863]	7.898	8.126		(6.17139,6.17161]	6.17	8.07
(7.89863,7.89905]	7.899	7.97		(6.17161,6.17184]	6.17	6.03
(7.89947,7.89989]	7.9	7.999		(6.17184,6.17206]	6.17	8.15
(7.89989,7.90031]	7.9	7.955		(6.17228,6.17251]	6.17	6.22
(7.90074,7.90116]	7.901	8.264		(6.17295,6.17318]	6.17	6.46
(7.90116,7.90158]	7.902	8.663		(6.17362,6.17384]	6.17	7.47
(7.90158,7.902]	7.902	8.078		(6.17451,6.17474]	6.17	6.86
(7.902,7.90243]	7.902	8.301		(6.17496,6.17518]	6.18	7.65
(7.90285,7.90327]	7.903	8.962		(6.17518,6.17541]	6.18	7.46
(7.90369,7.90411]	7.904	8.218		(6.17563,6.17585]	6.18	6.95
(7.90411,7.90454]	7.904	8.881		(6.17607,6.1763]	6.18	7.37
(7.90454,7.90496]	7.905	8.034		(6.1763,6.17652]	6.18	7.3
(7.90496,7.90538]	7.905	7.878		(6.17674,6.17697]	6.18	7.16
(7.90538,7.9058]	7.906	8.794		(6.17697,6.17719]	6.18	7.4
(7.90623,7.90665]	7.907	8.405		(6.17741,6.17764]	6.18	6.64
(7.90665,7.90707]	7.907	7.835		(6.17764,6.17786]	6.18	6.54
(7.90707,7.90749]	7.907	8.371		(6.1783,6.17853]	6.18	7.81
(7.90749,7.90792]	7.908	9.08		(6.17853,6.17875]	6.18	7.59
(7.90792,7.90834]	7.908	9.1		(6.17875,6.17897]	6.18	8.24
(7.90834,7.90876]	7.909	8.512		(6.17897,6.1792]	6.18	7.07
(7.90876,7.90918]	7.909	8.431		(6.1792,6.17942]	6.18	6.99
(7.90918,7.9096]	7.91	8.608		(6.18031,6.18053]	6.18	7.21
(7.9096,7.91003]	7.91	8.743		(6.18053,6.18076]	6.18	7.29
(7.91003,7.91045]	7.91	9.107		(6.18076,6.18098]	6.18	6.96
(7.91087,7.91129]	7.911	8.418		(6.18098,6.1812]	6.18	7.77
(7.91129,7.91172]	7.912	9.352		(6.1812,6.18143]	6.18	7.98
(7.91172,7.91214]	7.912	8.071		(6.18165,6.18187]	6.18	6.83
(7.91214,7.91256]	7.912	9.215		(6.18187,6.1821]	6.18	7.37
(7.91256,7.91298]	7.913	8.379		(6.1821,6.18232]	6.18	7.31
(7.91298,7.9134]	7.913	9.034		(6.18254,6.18276]	6.18	7.06
(7.9134,7.91383]	7.913	8.799		(6.18321,6.18343]	6.18	6.97
(7.91383,7.91425]	7.914	7.875		(6.18343,6.18366]	6.18	7.69
(7.91425,7.91467]	7.914	8.635		(6.18366,6.18388]	6.18	6.54
(7.91467,7.91509]	7.915	8.158		(6.1841,6.18433]	6.18	7.87
(7.91509,7.91552]	7.915	8.569		(6.18433,6.18455]	6.18	6.71
(7.91552,7.91594]	7.916	8.305		(6.18455,6.18477]	6.18	7.03
(7.91594,7.91636]	7.916	8.266		(6.18477,6.18499]	6.18	6.94
(7.91636,7.91678]	7.917	8.214		(6.18544,6.18566]	6.19	6.67
(7.91678,7.91721]	7.917	8.644		(6.18589,6.18611]	6.19	7.47
(7.91721,7.91763]	7.917	9.428		(6.18611,6.18633]	6.19	6.66
(7.91805,7.91847]	7.918	8.597		(6.18633,6.18656]	6.19	6.62
(7.91847,7.91889]	7.918	8.025		(6.18656,6.18678]	6.19	6.47
(7.91889,7.91932]	7.919	8.784		(6.18678,6.187]	6.19	7.01
(7.91932,7.91974]	7.92	7.797		(6.18745,6.18767]	6.19	7.41
(7.91974,7.92016]	7.92	8.839		(6.18789,6.18812]	6.19	7.2
(7.92016,7.92058]	7.921	9.031		(6.18812,6.18834]	6.19	7.1
(7.92058,7.92101]	7.921	8.603		(6.18834,6.18856]	6.19	6.72
(7.92101,7.92143]	7.921	8.834		(6.18856,6.18879]	6.19	6.47
(7.92143,7.92185]	7.922	8.608		(6.18945,6.18968]	6.19	7.13
(7.92185,7.92227]	7.922	8.249		(6.1899,6.19012]	6.19	6.92
(7.92227,7.92269]	7.923	8.829		(6.19012,6.19035]	6.19	8.29
(7.92269,7.92312]	7.923	8.914		(6.19057,6.19079]	6.19	6.87
(7.92312,7.92354]	7.923	8.477		(6.19079,6.19102]	6.19	7.7
(7.92354,7.92396]	7.924	8.275		(6.19102,6.19124]	6.19	7.06
(7.92396,7.92438]	7.924	8.344		(6.19124,6.19146]	6.19	6.78
(7.92438,7.92481]	7.925	8.417		(6.19168,6.19191]	6.19	6.88
(7.92481,7.92523]	7.925	8.519		(6.19235,6.19258]	6.19	6.68
(7.92523,7.92565]	7.925	8.581		(6.19258,6.1928]	6.19	6.75
(7.92565,7.92607]	7.926	8.786		(6.1928,6.19302]	6.19	7.25
(7.92607,7.9265]	7.926	8.336		(6.19302,6.19325]	6.19	7.88
(7.9265,7.92692]	7.927	7.476		(6.19325,6.19347]	6.19	6.88
(7.92692,7.92734]	7.927	9.359		(6.19347,6.19369]	6.19	6.95
(7.92861,7.92903]	7.929	8.616		(6.19369,6.19391]	6.19	6.89
(7.92903,7.92945]	7.929	8.339		(6.19391,6.19414]	6.19	7.76
(7.92945,7.92987]	7.93	8.244		(6.19436,6.19458]	6.19	7.85
(7.92987,7.9303]	7.93	8.558		(6.19458,6.19481]	6.19	7.13
(7.9303,7.93072]	7.931	8.282		(6.19481,6.19503]	6.19	7.62
(7.93072,7.93114]	7.931	8.597		(6.19503,6.19525]	6.2	7.37
(7.93114,7.93156]	7.931	8.839		(6.1957,6.19592]	6.2	6.79
(7.93156,7.93198]	7.932	8.405		(6.19615,6.19637]	6.2	7.59
(7.93198,7.93241]	7.932	8.104		(6.19637,6.19659]	6.2	7
(7.93241,7.93283]	7.933	8.361		(6.19659,6.19681]	6.2	6.95
(7.93283,7.93325]	7.933	8.071		(6.19681,6.19704]	6.2	6.96
(7.93325,7.93367]	7.934	8.778		(6.19704,6.19726]	6.2	6.83
(7.93367,7.9341]	7.934	9.086		(6.19815,6.19838]	6.2	6.87
(7.9341,7.93452]	7.934	9.133		(6.1986,6.19882]	6.2	6.77
(7.93452,7.93494]	7.935	8.165		(6.19882,6.19904]	6.2	7.57
(7.93494,7.93536]	7.935	8.444		(6.19927,6.19949]	6.2	7.12
(7.93536,7.93579]	7.936	8.365		(6.19949,6.19971]	6.2	7.62
(7.93579,7.93621]	7.936	8.276		(6.19971,6.19994]	6.2	7.17
(7.93621,7.93663]	7.936	8.643		(6.20016,6.20038]	6.2	7.57
(7.93663,7.93705]	7.937	8.833		(6.20038,6.20061]	6.2	6.6
(7.93705,7.93747]	7.937	8.036		(6.20061,6.20083]	6.2	7.62
(7.93747,7.9379]	7.938	9.371		(6.20083,6.20105]	6.2	6.83
(7.9379,7.93832]	7.938	8.443		(6.20172,6.20194]	6.2	7.53
(7.93832,7.93874]	7.939	8.341		(6.20239,6.20261]	6.2	7.06
(7.93874,7.93916]	7.939	8.498		(6.20284,6.20306]	6.2	6.94
(7.93916,7.93959]	7.939	8.302		(6.20306,6.20328]	6.2	7.9
(7.93959,7.94001]	7.94	8.474		(6.20328,6.2035]	6.2	7.15
(7.94043,7.94085]	7.941	8.335		(6.2035,6.20373]	6.2	6.68
(7.94085,7.94127]	7.941	8.4		(6.20373,6.20395]	6.2	7.39
(7.94127,7.9417]	7.941	8.738		(6.20395,6.20417]	6.2	6.85
(7.9417,7.94212]	7.942	7.812		(6.20417,6.2044]	6.2	6.76
(7.94212,7.94254]	7.942	8.193		(6.2044,6.20462]	6.2	7.63
(7.94254,7.94296]	7.943	8.715		(6.20484,6.20507]	6.2	7.06
(7.94296,7.94339]	7.943	8.312		(6.20529,6.20551]	6.21	7.49
(7.94339,7.94381]	7.944	8.454		(6.20596,6.20618]	6.21	6.83
(7.94381,7.94423]	7.944	9.198		(6.20618,6.2064]	6.21	7.36
(7.94508,7.9455]	7.945	8.789		(6.20752,6.20774]	6.21	6.9
(7.9455,7.94592]	7.946	9.075		(6.20774,6.20796]	6.21	7.13
(7.94592,7.94634]	7.946	8.491		(6.20796,6.20819]	6.21	6.6
(7.94634,7.94676]	7.946	8.553		(6.20841,6.20863]	6.21	7.25
(7.94676,7.94719]	7.947	8.236		(6.20863,6.20886]	6.21	7.09
(7.94719,7.94761]	7.947	8.252		(6.20908,6.2093]	6.21	7.48
(7.94761,7.94803]	7.948	8.545		(6.2093,6.20953]	6.21	6.05
(7.94803,7.94845]	7.948	8.606		(6.20975,6.20997]	6.21	6.48
(7.94888,7.9493]	7.949	9.343		(6.20997,6.21019]	6.21	6.96
(7.9493,7.94972]	7.949	8.198		(6.21042,6.21064]	6.21	7.13
(7.94972,7.95014]	7.95	8.42		(6.21064,6.21086]	6.21	7.45
(7.95014,7.95056]	7.95	8.364		(6.21109,6.21131]	6.21	7.03
(7.95056,7.95099]	7.951	8.266		(6.21153,6.21176]	6.21	6.95
(7.95099,7.95141]	7.951	8.83		(6.21198,6.2122]	6.21	6.31
(7.95225,7.95268]	7.952	7.969		(6.2122,6.21242]	6.21	6.93
(7.95268,7.9531]	7.953	8.647		(6.21242,6.21265]	6.21	5.9
(7.9531,7.95352]	7.953	8.805		(6.21309,6.21332]	6.21	6.57
(7.95352,7.95394]	7.954	7.929		(6.21332,6.21354]	6.21	6.81
(7.95394,7.95437]	7.954	8.316		(6.21354,6.21376]	6.21	6.8
(7.95437,7.95479]	7.954	8.121		(6.21376,6.21399]	6.21	6.64
(7.95479,7.95521]	7.955	7.9		(6.21399,6.21421]	6.21	6.95
(7.95521,7.95563]	7.955	8.553		(6.21421,6.21443]	6.21	6.64
(7.95563,7.95605]	7.956	8.462		(6.21443,6.21465]	6.21	6.65
(7.95605,7.95648]	7.956	8.473		(6.2151,6.21532]	6.22	7.53
(7.95648,7.9569]	7.957	8.894		(6.21555,6.21577]	6.22	6.76
(7.9569,7.95732]	7.957	9.494		(6.21577,6.21599]	6.22	6.7
(7.95732,7.95774]	7.958	8.64		(6.21622,6.21644]	6.22	7.87
(7.95774,7.95817]	7.958	8.247		(6.21644,6.21666]	6.22	7.69
(7.95817,7.95859]	7.958	8.006		(6.21688,6.21711]	6.22	7.37
(7.95901,7.95943]	7.959	7.975		(6.21711,6.21733]	6.22	7
(7.95943,7.95985]	7.96	8.572		(6.21733,6.21755]	6.22	7.15
(7.95985,7.96028]	7.96	8.431		(6.21755,6.21778]	6.22	6.7
(7.96028,7.9607]	7.961	8.362		(6.21778,6.218]	6.22	7.28
(7.9607,7.96112]	7.961	8.894		(6.21822,6.21845]	6.22	7.15
(7.96154,7.96197]	7.962	8.721		(6.21845,6.21867]	6.22	7.07
(7.96197,7.96239]	7.962	8.666		(6.21867,6.21889]	6.22	6.9
(7.96239,7.96281]	7.963	8.545		(6.21911,6.21934]	6.22	6.94
(7.96281,7.96323]	7.963	8.652		(6.21934,6.21956]	6.22	6.76
(7.96323,7.96365]	7.963	8.08		(6.21956,6.21978]	6.22	6.63
(7.96365,7.96408]	7.964	8.499		(6.21978,6.22001]	6.22	6.66
(7.96408,7.9645]	7.964	8.462		(6.22001,6.22023]	6.22	7.49
(7.96492,7.96534]	7.965	9.121		(6.22023,6.22045]	6.22	7.01
(7.96534,7.96577]	7.966	8.815		(6.22068,6.2209]	6.22	7.4
(7.96577,7.96619]	7.966	8.164		(6.22134,6.22157]	6.22	7.3
(7.96619,7.96661]	7.966	8.658		(6.22157,6.22179]	6.22	7.45
(7.96661,7.96703]	7.967	8.39		(6.22313,6.22335]	6.22	6.89
(7.96703,7.96746]	7.967	8.454		(6.22357,6.2238]	6.22	7.53
(7.96746,7.96788]	7.968	7.813		(6.2238,6.22402]	6.22	7.18
(7.96788,7.9683]	7.968	9.266		(6.22402,6.22424]	6.22	7.5
(7.9683,7.96872]	7.968	8.239		(6.22491,6.22514]	6.23	7.03
(7.96872,7.96914]	7.969	8.849		(6.22514,6.22536]	6.23	8.24
(7.96914,7.96957]	7.969	8.441		(6.22536,6.22558]	6.23	6.63
(7.96957,7.96999]	7.97	8.217		(6.22558,6.2258]	6.23	7.1
(7.96999,7.97041]	7.97	8.286		(6.2258,6.22603]	6.23	7.56
(7.97041,7.97083]	7.971	7.891		(6.22625,6.22647]	6.23	6.83
(7.97083,7.97126]	7.971	8.791		(6.22647,6.2267]	6.23	7.1
(7.97168,7.9721]	7.972	8.34		(6.22737,6.22759]	6.23	7.1
(7.9721,7.97252]	7.972	8.447		(6.22759,6.22781]	6.23	7.7
(7.97252,7.97294]	7.973	9.017		(6.22781,6.22804]	6.23	7.13
(7.97294,7.97337]	7.973	8.413		(6.22804,6.22826]	6.23	6.88
(7.97337,7.97379]	7.974	8.751		(6.22826,6.22848]	6.23	7
(7.97379,7.97421]	7.974	8.345		(6.2287,6.22893]	6.23	6.81
(7.97463,7.97506]	7.975	8.583		(6.22915,6.22937]	6.23	7.52
(7.97506,7.97548]	7.975	8.219		(6.2296,6.22982]	6.23	7.26
(7.97548,7.9759]	7.976	8.255		(6.22982,6.23004]	6.23	6.34
(7.97632,7.97675]	7.977	7.978		(6.23027,6.23049]	6.23	6.88
(7.97675,7.97717]	7.977	8.267		(6.23071,6.23093]	6.23	6.68
(7.97717,7.97759]	7.977	8.017		(6.23093,6.23116]	6.23	6.93
(7.97759,7.97801]	7.978	7.773		(6.2316,6.23183]	6.23	7.02
(7.97801,7.97843]	7.978	8.71		(6.23183,6.23205]	6.23	6.18
(7.97843,7.97886]	7.979	7.782		(6.23205,6.23227]	6.23	7.47
(7.97886,7.97928]	7.979	8.614		(6.23227,6.2325]	6.23	6.83
(7.97928,7.9797]	7.979	8.339		(6.2325,6.23272]	6.23	6.99
(7.9797,7.98012]	7.98	8.722		(6.23272,6.23294]	6.23	7.12
(7.98012,7.98055]	7.98	8.689		(6.23316,6.23339]	6.23	6.93
(7.98055,7.98097]	7.981	8.628		(6.23383,6.23406]	6.23	7.16
(7.98097,7.98139]	7.981	8.632		(6.2345,6.23473]	6.23	7.26
(7.98139,7.98181]	7.982	9.029		(6.23495,6.23517]	6.24	7.49
(7.98181,7.98223]	7.982	7.917		(6.23517,6.23539]	6.24	7.12
(7.98223,7.98266]	7.982	8.68		(6.23539,6.23562]	6.24	6.36
(7.98266,7.98308]	7.983	8.012		(6.23562,6.23584]	6.24	6.15
(7.98308,7.9835]	7.983	8.605		(6.23584,6.23606]	6.24	7.7
(7.9835,7.98392]	7.984	8.745		(6.23606,6.23629]	6.24	6.29
(7.98435,7.98477]	7.985	7.798		(6.23629,6.23651]	6.24	7.18
(7.98477,7.98519]	7.985	8.391		(6.23651,6.23673]	6.24	7.61
(7.98519,7.98561]	7.985	8.375		(6.23673,6.23696]	6.24	5.63
(7.98561,7.98604]	7.986	7.81		(6.23696,6.23718]	6.24	7.09
(7.98604,7.98646]	7.986	8.104		(6.23718,6.2374]	6.24	6.58
(7.98646,7.98688]	7.987	8.049		(6.2374,6.23762]	6.24	7.36
(7.98688,7.9873]	7.987	8.467		(6.23807,6.23829]	6.24	6.9
(7.9873,7.98772]	7.987	8.376		(6.23874,6.23896]	6.24	6.6
(7.98772,7.98815]	7.988	9.313		(6.23896,6.23919]	6.24	6.59
(7.98899,7.98941]	7.989	9.053		(6.23919,6.23941]	6.24	7.46
(7.98984,7.99026]	7.99	9.079		(6.23963,6.23985]	6.24	7.5
(7.99026,7.99068]	7.99	8.793		(6.24008,6.2403]	6.24	8.2
(7.99068,7.9911]	7.991	7.9		(6.24052,6.24075]	6.24	6.6
(7.9911,7.99152]	7.991	8.687		(6.24097,6.24119]	6.24	8.18
(7.99152,7.99195]	7.992	10.053		(6.24142,6.24164]	6.24	7.51
(7.99195,7.99237]	7.992	8.934		(6.24164,6.24186]	6.24	6.39
(7.99237,7.99279]	7.993	8.798		(6.24186,6.24208]	6.24	6.88
(7.99279,7.99321]	7.993	8.637		(6.24208,6.24231]	6.24	7.06
(7.99321,7.99364]	7.993	8.635		(6.24231,6.24253]	6.24	7.32
(7.99364,7.99406]	7.994	8.235		(6.24298,6.2432]	6.24	7.5
(7.99406,7.99448]	7.994	8.698		(6.2432,6.24342]	6.24	7.01
(7.99448,7.9949]	7.995	9.202		(6.24342,6.24365]	6.24	7.68
(7.99533,7.99575]	7.996	8.138		(6.24365,6.24387]	6.24	7.11
(7.99575,7.99617]	7.996	8.924		(6.24387,6.24409]	6.24	7.87
(7.99617,7.99659]	7.996	8.852		(6.24409,6.24431]	6.24	7.7
(7.99659,7.99701]	7.997	8.246		(6.24476,6.24498]	6.24	7.43
(7.99701,7.99744]	7.997	8.245		(6.24498,6.24521]	6.25	6.08
(7.99744,7.99786]	7.998	8.354		(6.24521,6.24543]	6.25	7.55
(7.99786,7.99828]	7.998	8.273		(6.24543,6.24565]	6.25	7.07
(7.99828,7.9987]	7.999	8.109		(6.24588,6.2461]	6.25	6.7
(7.9987,7.99913]	7.999	8.217		(6.2461,6.24632]	6.25	6.19
(7.99913,7.99955]	7.999	8.725		(6.24654,6.24677]	6.25	5.83
(7.99997,8.00039]	8	9.016		(6.24677,6.24699]	6.25	7.34
(8.00039,8.00081]	8.001	8.044		(6.24699,6.24721]	6.25	6.63
(8.00081,8.00124]	8.001	8.462		(6.24744,6.24766]	6.25	7.39
(8.00124,8.00166]	8.002	9.246		(6.24788,6.24811]	6.25	6.36
(8.00166,8.00208]	8.002	7.65		(6.24833,6.24855]	6.25	7.17
(8.00208,8.0025]	8.002	7.694		(6.24855,6.24877]	6.25	7.44
(8.0025,8.00293]	8.003	8.022		(6.24922,6.24944]	6.25	7.45
(8.00293,8.00335]	8.003	9.82		(6.24944,6.24967]	6.25	7.66
(8.00335,8.00377]	8.004	7.918		(6.24967,6.24989]	6.25	6.53
(8.00419,8.00462]	8.004	8.428		(6.24989,6.25011]	6.25	7.23
(8.00504,8.00546]	8.005	8.795		(6.25034,6.25056]	6.25	6.55
(8.00546,8.00588]	8.006	8.147		(6.25056,6.25078]	6.25	6.57
(8.00588,8.0063]	8.006	8.417		(6.25078,6.251]	6.25	6.07
(8.0063,8.00673]	8.007	9.471		(6.251,6.25123]	6.25	6.9
(8.00673,8.00715]	8.007	8.326		(6.25123,6.25145]	6.25	6.88
(8.00715,8.00757]	8.007	9.085		(6.2519,6.25212]	6.25	6.85
(8.00757,8.00799]	8.008	8.459		(6.25212,6.25234]	6.25	7.21
(8.00799,8.00842]	8.008	7.976		(6.25234,6.25257]	6.25	7.39
(8.00842,8.00884]	8.009	8.119		(6.25257,6.25279]	6.25	7.37
(8.00884,8.00926]	8.009	8.367		(6.25301,6.25323]	6.25	7.42
(8.00926,8.00968]	8.01	7.878		(6.25346,6.25368]	6.25	7.05
(8.00968,8.0101]	8.01	8.638		(6.25368,6.2539]	6.25	7.1
(8.01053,8.01095]	8.011	8.29		(6.25413,6.25435]	6.25	7.05
(8.01137,8.01179]	8.012	9.041		(6.25435,6.25457]	6.25	7.3
(8.01179,8.01222]	8.012	8.478		(6.25457,6.2548]	6.25	6.8
(8.01222,8.01264]	8.013	8.746		(6.2548,6.25502]	6.25	7.04
(8.01264,8.01306]	8.013	8.049		(6.25502,6.25524]	6.26	7.32
(8.01348,8.01391]	8.014	9.176		(6.25524,6.25546]	6.26	7.41
(8.01391,8.01433]	8.014	8.485		(6.25591,6.25613]	6.26	6.65
(8.01433,8.01475]	8.015	8.403		(6.25613,6.25636]	6.26	7.27
(8.01475,8.01517]	8.015	7.723		(6.25636,6.25658]	6.26	6.27
(8.01517,8.01559]	8.016	8.131		(6.25658,6.2568]	6.26	6.96
(8.01559,8.01602]	8.016	8.554		(6.2568,6.25703]	6.26	6.54
(8.01602,8.01644]	8.016	8.473		(6.25703,6.25725]	6.26	7.58
(8.01644,8.01686]	8.016	7.942		(6.25792,6.25814]	6.26	6.98
(8.01686,8.01728]	8.017	8.374		(6.25814,6.25836]	6.26	6.33
(8.01728,8.01771]	8.018	8.677		(6.25836,6.25859]	6.26	7.35
(8.01771,8.01813]	8.018	8.441		(6.25881,6.25903]	6.26	6.62
(8.01813,8.01855]	8.018	8.242		(6.25903,6.25926]	6.26	7.45
(8.01855,8.01897]	8.019	8.532		(6.25926,6.25948]	6.26	6.51
(8.01897,8.01939]	8.019	8.028		(6.25948,6.2597]	6.26	7.56
(8.01939,8.01982]	8.02	7.94		(6.2597,6.25992]	6.26	6.95
(8.02024,8.02066]	8.02	8.268		(6.25992,6.26015]	6.26	7.43
(8.02066,8.02108]	8.021	8.947		(6.26037,6.26059]	6.26	7.13
(8.02108,8.02151]	8.021	8.495		(6.26059,6.26082]	6.26	6.56
(8.02151,8.02193]	8.022	8.689		(6.26082,6.26104]	6.26	7.02
(8.02193,8.02235]	8.022	8.077		(6.26104,6.26126]	6.26	7.03
(8.02235,8.02277]	8.022	8.189		(6.26126,6.26149]	6.26	7.05
(8.02277,8.0232]	8.023	9.034		(6.26171,6.26193]	6.26	6.57
(8.0232,8.02362]	8.023	8.325		(6.26216,6.26238]	6.26	6.6
(8.02404,8.02446]	8.024	8.399		(6.26238,6.2626]	6.26	7.89
(8.02446,8.02488]	8.025	8.405		(6.2626,6.26282]	6.26	7.3
(8.02488,8.02531]	8.025	9.781		(6.26282,6.26305]	6.26	7.12
(8.02531,8.02573]	8.026	8.012		(6.26327,6.26349]	6.26	8.06
(8.02573,8.02615]	8.026	8.088		(6.26394,6.26416]	6.26	7.3
(8.02615,8.02657]	8.026	8.719		(6.26439,6.26461]	6.26	7.21
(8.02657,8.027]	8.027	7.9		(6.26461,6.26483]	6.26	6.95
(8.027,8.02742]	8.027	9.43		(6.26483,6.26505]	6.27	7.03
(8.02742,8.02784]	8.028	8.416		(6.26505,6.26528]	6.27	6.98
(8.02826,8.02868]	8.028	7.783		(6.26572,6.26595]	6.27	5.84
(8.02868,8.02911]	8.029	8.711		(6.26595,6.26617]	6.27	7.17
(8.02911,8.02953]	8.029	8.9		(6.26617,6.26639]	6.27	7.16
(8.02953,8.02995]	8.03	9.352		(6.26662,6.26684]	6.27	7.51
(8.02995,8.03037]	8.03	8.673		(6.26684,6.26706]	6.27	6.65
(8.0308,8.03122]	8.031	8.593		(6.26706,6.26728]	6.27	8.11
(8.03122,8.03164]	8.031	8.575		(6.26728,6.26751]	6.27	7.15
(8.03164,8.03206]	8.032	8.231		(6.26751,6.26773]	6.27	7.34
(8.03206,8.03249]	8.032	9.077		(6.26773,6.26795]	6.27	7.38
(8.03249,8.03291]	8.033	8.547		(6.26862,6.26885]	6.27	6.17
(8.03291,8.03333]	8.033	8.801		(6.26885,6.26907]	6.27	7.4
(8.03333,8.03375]	8.034	9.473		(6.26907,6.26929]	6.27	7.18
(8.03375,8.03417]	8.034	8.412		(6.26929,6.26951]	6.27	7.25
(8.03417,8.0346]	8.034	8.653		(6.26951,6.26974]	6.27	6.87
(8.0346,8.03502]	8.035	8.325		(6.26974,6.26996]	6.27	6.85
(8.03502,8.03544]	8.035	8.15		(6.27041,6.27063]	6.27	7.93
(8.03544,8.03586]	8.036	9.034		(6.27063,6.27085]	6.27	6.59
(8.03586,8.03629]	8.036	7.506		(6.27108,6.2713]	6.27	6.13
(8.03629,8.03671]	8.037	8.291		(6.27152,6.27174]	6.27	6.97
(8.03671,8.03713]	8.037	8.294		(6.27197,6.27219]	6.27	6.88
(8.03713,8.03755]	8.037	8.936		(6.27219,6.27241]	6.27	6.28
(8.03755,8.03797]	8.038	8.675		(6.27241,6.27264]	6.27	7.59
(8.03797,8.0384]	8.038	9.1		(6.27264,6.27286]	6.27	7.41
(8.0384,8.03882]	8.039	8.54		(6.27286,6.27308]	6.27	7.65
(8.03882,8.03924]	8.039	8.247		(6.27308,6.27331]	6.27	7.12
(8.03924,8.03966]	8.04	8.774		(6.27331,6.27353]	6.27	7.48
(8.03966,8.04009]	8.04	9.458		(6.27353,6.27375]	6.27	7.16
(8.04051,8.04093]	8.041	8.871		(6.27375,6.27397]	6.27	7.49
(8.04093,8.04135]	8.041	8.798		(6.27397,6.2742]	6.27	6.81
(8.04178,8.0422]	8.042	8.508		(6.2742,6.27442]	6.27	7.21
(8.0422,8.04262]	8.042	8.344		(6.27442,6.27464]	6.27	7.06
(8.04262,8.04304]	8.043	8.656		(6.27487,6.27509]	6.28	6.61
(8.04304,8.04346]	8.043	8.84		(6.27509,6.27531]	6.28	7.19
(8.04346,8.04389]	8.044	8.301		(6.27531,6.27554]	6.28	7.16
(8.04389,8.04431]	8.044	8.664		(6.27554,6.27576]	6.28	7.16
(8.04473,8.04515]	8.045	8.884		(6.27598,6.2762]	6.28	7.65
(8.04515,8.04558]	8.045	8.16		(6.2762,6.27643]	6.28	7.01
(8.04558,8.046]	8.046	8.064		(6.27643,6.27665]	6.28	6.81
(8.046,8.04642]	8.046	8.714		(6.27665,6.27687]	6.28	7.25
(8.04642,8.04684]	8.047	8.725		(6.27687,6.2771]	6.28	6.75
(8.04684,8.04726]	8.047	8.522		(6.2771,6.27732]	6.28	6.62
(8.04726,8.04769]	8.047	8.563		(6.27777,6.27799]	6.28	7.55
(8.04769,8.04811]	8.048	9.075		(6.27799,6.27821]	6.28	7.9
(8.04811,8.04853]	8.048	8.03		(6.27821,6.27843]	6.28	7.21
(8.04853,8.04895]	8.049	8.883		(6.27843,6.27866]	6.28	7.32
(8.04895,8.04938]	8.049	7.853		(6.27866,6.27888]	6.28	7.14
(8.04938,8.0498]	8.05	8.011		(6.27888,6.2791]	6.28	6.99
(8.0498,8.05022]	8.05	8.593		(6.27933,6.27955]	6.28	6.29
(8.05022,8.05064]	8.05	8.295		(6.28,6.28022]	6.28	7.34
(8.05064,8.05107]	8.051	8.45		(6.28022,6.28044]	6.28	7.07
(8.05107,8.05149]	8.051	8.448		(6.28044,6.28066]	6.28	6.69
(8.05149,8.05191]	8.052	8.763		(6.28066,6.28089]	6.28	7.15
(8.05191,8.05233]	8.052	7.735		(6.28089,6.28111]	6.28	6.73
(8.05233,8.05275]	8.052	8.576		(6.28133,6.28156]	6.28	7.04
(8.05275,8.05318]	8.053	8.072		(6.28156,6.28178]	6.28	7.68
(8.05318,8.0536]	8.053	8.203		(6.28178,6.282]	6.28	7.08
(8.0536,8.05402]	8.054	8.084		(6.282,6.28223]	6.28	6.84
(8.05402,8.05444]	8.054	9.013		(6.28223,6.28245]	6.28	7.54
(8.05444,8.05487]	8.055	8.835		(6.28245,6.28267]	6.28	7.01
(8.05487,8.05529]	8.055	8.29		(6.28289,6.28312]	6.28	7.19
(8.05529,8.05571]	8.056	7.836		(6.28312,6.28334]	6.28	7.08
(8.05571,8.05613]	8.056	8.147		(6.28334,6.28356]	6.28	6.83
(8.05613,8.05655]	8.057	8.999		(6.28379,6.28401]	6.28	6.72
(8.05655,8.05698]	8.057	7.5		(6.28401,6.28423]	6.28	7.11
(8.05698,8.0574]	8.057	8.687		(6.28468,6.2849]	6.28	6.25
(8.0574,8.05782]	8.058	8.193		(6.28535,6.28557]	6.29	7.14
(8.05782,8.05824]	8.058	9.572		(6.28557,6.28579]	6.29	7.94
(8.05824,8.05867]	8.059	8.53		(6.28579,6.28602]	6.29	7.06
(8.05867,8.05909]	8.059	8.399		(6.28624,6.28646]	6.29	7.92
(8.05909,8.05951]	8.059	8.484		(6.28646,6.28669]	6.29	7.61
(8.05951,8.05993]	8.06	8.332		(6.28669,6.28691]	6.29	6.41
(8.05993,8.06035]	8.06	8.069		(6.28691,6.28713]	6.29	7.05
(8.06035,8.06078]	8.061	8.764		(6.28713,6.28735]	6.29	7
(8.0612,8.06162]	8.061	8.682		(6.28758,6.2878]	6.29	6.8
(8.06162,8.06204]	8.062	8.556		(6.2878,6.28802]	6.29	6.97
(8.06204,8.06247]	8.062	8.063		(6.28802,6.28825]	6.29	7.4
(8.06247,8.06289]	8.063	8.183		(6.28825,6.28847]	6.29	7.16
(8.06289,8.06331]	8.063	8.253		(6.28847,6.28869]	6.29	7.12
(8.06331,8.06373]	8.064	8.577		(6.28869,6.28892]	6.29	7.38
(8.06373,8.06416]	8.064	7.374		(6.28892,6.28914]	6.29	6.77
(8.06416,8.06458]	8.064	8.538		(6.28914,6.28936]	6.29	7.03
(8.065,8.06542]	8.065	8.987		(6.28936,6.28958]	6.29	6.52
(8.06542,8.06584]	8.066	8.461		(6.28981,6.29003]	6.29	6.27
(8.06584,8.06627]	8.066	8.476		(6.29025,6.29048]	6.29	6.95
(8.06627,8.06669]	8.067	8.214		(6.29092,6.29115]	6.29	6.62
(8.06669,8.06711]	8.067	8.198		(6.29115,6.29137]	6.29	7.04
(8.06711,8.06753]	8.067	9.778		(6.29159,6.29181]	6.29	7
(8.06753,8.06796]	8.068	8.654		(6.29181,6.29204]	6.29	6.85
(8.06796,8.06838]	8.068	8.542		(6.29226,6.29248]	6.29	6.86
(8.06838,8.0688]	8.069	8.489		(6.29248,6.29271]	6.29	6.64
(8.0688,8.06922]	8.069	8.385		(6.29315,6.29338]	6.29	6.72
(8.06922,8.06964]	8.069	7.926		(6.29338,6.2936]	6.29	7.32
(8.06964,8.07007]	8.07	8.65		(6.2936,6.29382]	6.29	7.46
(8.07007,8.07049]	8.07	8.674		(6.29405,6.29427]	6.29	6.24
(8.07049,8.07091]	8.071	8.591		(6.29449,6.29471]	6.29	7.11
(8.07091,8.07133]	8.071	8.344		(6.29494,6.29516]	6.29	6.46
(8.07133,8.07176]	8.072	7.56		(6.29538,6.29561]	6.3	6.82
(8.07176,8.07218]	8.072	7.634		(6.29583,6.29605]	6.3	7.04
(8.07218,8.0726]	8.072	7.89		(6.29605,6.29628]	6.3	6.98
(8.07302,8.07345]	8.073	8.436		(6.2965,6.29672]	6.3	7.64
(8.07345,8.07387]	8.074	8.323		(6.29672,6.29694]	6.3	7.19
(8.07387,8.07429]	8.074	8.793		(6.29694,6.29717]	6.3	7.2
(8.07429,8.07471]	8.075	8.312		(6.29717,6.29739]	6.3	6.59
(8.07471,8.07513]	8.075	8.763		(6.29784,6.29806]	6.3	6.93
(8.07513,8.07556]	8.076	8.254		(6.29806,6.29828]	6.3	6.68
(8.07556,8.07598]	8.076	8.396		(6.29828,6.29851]	6.3	6.53
(8.07598,8.0764]	8.076	9.05		(6.29851,6.29873]	6.3	6.7
(8.0764,8.07682]	8.077	8.576		(6.29873,6.29895]	6.3	7.07
(8.07682,8.07725]	8.077	8.156		(6.29917,6.2994]	6.3	6.79
(8.07725,8.07767]	8.077	7.856		(6.2994,6.29962]	6.3	7.13
(8.07767,8.07809]	8.078	8.785		(6.29984,6.30007]	6.3	7.1
(8.07809,8.07851]	8.078	7.788		(6.30007,6.30029]	6.3	7.18
(8.07851,8.07893]	8.079	8.999		(6.30029,6.30051]	6.3	7.55
(8.07893,8.07936]	8.079	8.611		(6.30051,6.30074]	6.3	7.34
(8.07936,8.07978]	8.08	8.596		(6.30074,6.30096]	6.3	6.77
(8.07978,8.0802]	8.08	8.271		(6.30096,6.30118]	6.3	7.83
(8.0802,8.08062]	8.08	8.531		(6.30118,6.3014]	6.3	6.81
(8.08062,8.08105]	8.081	8.738		(6.3014,6.30163]	6.3	7.34
(8.08105,8.08147]	8.081	8.606		(6.30163,6.30185]	6.3	6.93
(8.08189,8.08231]	8.082	8.573		(6.30185,6.30207]	6.3	7
(8.08274,8.08316]	8.083	8.462		(6.30207,6.3023]	6.3	6.46
(8.08316,8.08358]	8.083	8.735		(6.30252,6.30274]	6.3	6.98
(8.08358,8.084]	8.084	8.712		(6.30297,6.30319]	6.3	6.78
(8.084,8.08442]	8.084	8.656		(6.30319,6.30341]	6.3	7.01
(8.08442,8.08485]	8.085	8.456		(6.30341,6.30363]	6.3	7.61
(8.08485,8.08527]	8.085	9.025		(6.30363,6.30386]	6.3	7.67
(8.08527,8.08569]	8.085	8.852		(6.30408,6.3043]	6.3	6.33
(8.08569,8.08611]	8.086	8.716		(6.3043,6.30453]	6.3	7.87
(8.08611,8.08654]	8.086	8.972		(6.30475,6.30497]	6.3	7.07
(8.08738,8.0878]	8.088	9.004		(6.30497,6.3052]	6.31	7.03
(8.0878,8.08822]	8.088	9.143		(6.3052,6.30542]	6.31	7.47
(8.08822,8.08865]	8.088	8.435		(6.30542,6.30564]	6.31	6.65
(8.08865,8.08907]	8.089	8.239		(6.30564,6.30586]	6.31	6.54
(8.08907,8.08949]	8.089	8.44		(6.30586,6.30609]	6.31	7.94
(8.08949,8.08991]	8.09	8.891		(6.30609,6.30631]	6.31	6.91
(8.08991,8.09034]	8.09	8.671		(6.30631,6.30653]	6.31	7.72
(8.09034,8.09076]	8.09	8.609		(6.30653,6.30676]	6.31	7.27
(8.09076,8.09118]	8.091	9.178		(6.30676,6.30698]	6.31	6.84
(8.09118,8.0916]	8.091	7.837		(6.30698,6.3072]	6.31	7.56
(8.0916,8.09203]	8.092	8.939		(6.3072,6.30743]	6.31	7.15
(8.09203,8.09245]	8.092	8.253		(6.30765,6.30787]	6.31	7.56
(8.09245,8.09287]	8.093	8.454		(6.30809,6.30832]	6.31	7.07
(8.09287,8.09329]	8.093	8.576		(6.30921,6.30943]	6.31	7.25
(8.09329,8.09371]	8.093	8.586		(6.30966,6.30988]	6.31	6.47
(8.09371,8.09414]	8.094	9.543		(6.30988,6.3101]	6.31	7.5
(8.09414,8.09456]	8.094	8.281		(6.3101,6.31032]	6.31	6.68
(8.09456,8.09498]	8.095	8.605		(6.31032,6.31055]	6.31	7.71
(8.09498,8.0954]	8.095	8.241		(6.31055,6.31077]	6.31	7.28
(8.0954,8.09583]	8.096	8.196		(6.31077,6.31099]	6.31	6.95
(8.09583,8.09625]	8.096	8.761		(6.31099,6.31122]	6.31	7.59
(8.09625,8.09667]	8.097	8.84		(6.31144,6.31166]	6.31	7.2
(8.09667,8.09709]	8.097	8.581		(6.31166,6.31189]	6.31	6.52
(8.09709,8.09751]	8.097	8.317		(6.31189,6.31211]	6.31	7.17
(8.09751,8.09794]	8.098	8.809		(6.31211,6.31233]	6.31	6.68
(8.09794,8.09836]	8.098	8.68		(6.31233,6.31255]	6.31	6.44
(8.09836,8.09878]	8.098	7.998		(6.31255,6.31278]	6.31	7
(8.09878,8.0992]	8.099	8.298		(6.31278,6.313]	6.31	7.11
(8.0992,8.09963]	8.1	8.656		(6.31322,6.31345]	6.31	7.07
(8.09963,8.10005]	8.1	8.843		(6.31345,6.31367]	6.31	7.36
(8.10047,8.10089]	8.101	8.422		(6.31367,6.31389]	6.31	6.82
(8.10089,8.10132]	8.101	8.509		(6.31412,6.31434]	6.31	7.76
(8.10132,8.10174]	8.101	7.497		(6.31434,6.31456]	6.31	6.52
(8.10174,8.10216]	8.102	8.472		(6.31456,6.31478]	6.31	7.8
(8.10258,8.103]	8.103	7.842		(6.31501,6.31523]	6.32	6.87
(8.103,8.10343]	8.103	8.123		(6.31523,6.31545]	6.32	7.88
(8.10343,8.10385]	8.104	8.816		(6.31545,6.31568]	6.32	6.62
(8.10385,8.10427]	8.104	8.231		(6.3159,6.31612]	6.32	7.82
(8.10427,8.10469]	8.104	9.001		(6.31612,6.31635]	6.32	6.49
(8.10469,8.10512]	8.105	8.189		(6.31635,6.31657]	6.32	7.67
(8.10512,8.10554]	8.105	8.788		(6.31657,6.31679]	6.32	6.34
(8.10596,8.10638]	8.106	8.775		(6.31701,6.31724]	6.32	7.33
(8.10638,8.1068]	8.107	8.092		(6.31724,6.31746]	6.32	7.57
(8.1068,8.10723]	8.107	8.727		(6.31746,6.31768]	6.32	6.96
(8.10723,8.10765]	8.108	8.512		(6.31768,6.31791]	6.32	7.19
(8.10765,8.10807]	8.108	8.305		(6.31791,6.31813]	6.32	6.35
(8.10849,8.10892]	8.109	8.059		(6.31813,6.31835]	6.32	7.07
(8.10892,8.10934]	8.109	8.139		(6.31835,6.31858]	6.32	7.07
(8.10934,8.10976]	8.11	8.82		(6.31858,6.3188]	6.32	7.24
(8.10976,8.11018]	8.11	8.31		(6.3188,6.31902]	6.32	7.55
(8.11018,8.11061]	8.11	8.962		(6.31902,6.31924]	6.32	7.15
(8.11061,8.11103]	8.111	8.512		(6.31924,6.31947]	6.32	6.88
(8.11103,8.11145]	8.111	9.02		(6.31969,6.31991]	6.32	7.09
(8.11145,8.11187]	8.112	8.435		(6.31991,6.32014]	6.32	7.41
(8.11229,8.11272]	8.113	7.904		(6.32014,6.32036]	6.32	6.85
(8.11272,8.11314]	8.113	8.214		(6.32036,6.32058]	6.32	7.4
(8.11314,8.11356]	8.113	8.987		(6.32081,6.32103]	6.32	7.19
(8.11356,8.11398]	8.114	8.422		(6.32103,6.32125]	6.32	7.83
(8.11398,8.11441]	8.114	9.609		(6.32125,6.32147]	6.32	7.47
(8.11441,8.11483]	8.114	8.469		(6.32192,6.32214]	6.32	6.99
(8.11483,8.11525]	8.115	9.146		(6.32214,6.32237]	6.32	7.52
(8.11525,8.11567]	8.116	8.199		(6.32259,6.32281]	6.32	6.83
(8.11567,8.11609]	8.116	7.962		(6.32304,6.32326]	6.32	7.51
(8.11609,8.11652]	8.116	8.068		(6.32326,6.32348]	6.32	7.68
(8.11652,8.11694]	8.117	8.209		(6.32348,6.3237]	6.32	7.35
(8.11694,8.11736]	8.117	9.041		(6.3237,6.32393]	6.32	7.04
(8.11736,8.11778]	8.117	8.129		(6.32393,6.32415]	6.32	7.47
(8.11778,8.11821]	8.118	8.734		(6.32415,6.32437]	6.32	8.12
(8.11821,8.11863]	8.118	9.357		(6.3246,6.32482]	6.32	7.88
(8.11863,8.11905]	8.119	8.764		(6.32482,6.32504]	6.32	7.44
(8.11905,8.11947]	8.119	8.54		(6.32549,6.32571]	6.33	6.86
(8.11947,8.1199]	8.12	8.276		(6.32571,6.32593]	6.33	7.33
(8.1199,8.12032]	8.12	8.567		(6.32593,6.32616]	6.33	7.02
(8.12032,8.12074]	8.12	8.448		(6.32616,6.32638]	6.33	7.18
(8.12074,8.12116]	8.121	8.452		(6.3266,6.32683]	6.33	7.1
(8.12116,8.12158]	8.121	7.636		(6.32683,6.32705]	6.33	7.58
(8.12158,8.12201]	8.122	8.237		(6.32727,6.3275]	6.33	7.48
(8.12201,8.12243]	8.122	8.807		(6.32772,6.32794]	6.33	5.96
(8.12243,8.12285]	8.123	8.215		(6.32839,6.32861]	6.33	6.8
(8.12285,8.12327]	8.123	8.348		(6.32906,6.32928]	6.33	7.18
(8.12327,8.1237]	8.123	7.993		(6.3295,6.32973]	6.33	6.97
(8.12412,8.12454]	8.124	8.119		(6.32973,6.32995]	6.33	7.65
(8.12454,8.12496]	8.125	8.456		(6.32995,6.33017]	6.33	7.36
(8.12496,8.12538]	8.125	8.213		(6.33017,6.3304]	6.33	7.68
(8.12581,8.12623]	8.126	8.355		(6.3304,6.33062]	6.33	7.44
(8.12623,8.12665]	8.127	8.291		(6.33084,6.33106]	6.33	7.06
(8.12665,8.12707]	8.127	7.542		(6.33106,6.33129]	6.33	6.53
(8.12707,8.1275]	8.127	8.571		(6.33173,6.33196]	6.33	7.67
(8.12792,8.12834]	8.128	7.911		(6.33196,6.33218]	6.33	6.52
(8.12834,8.12876]	8.129	8.338		(6.33218,6.3324]	6.33	7.41
(8.12919,8.12961]	8.13	8.879		(6.33263,6.33285]	6.33	7.12
(8.13003,8.13045]	8.13	8.294		(6.33285,6.33307]	6.33	7.85
(8.13087,8.1313]	8.131	8.568		(6.33307,6.33329]	6.33	7.51
(8.1313,8.13172]	8.132	8.382		(6.33352,6.33374]	6.33	7.42
(8.13172,8.13214]	8.132	9.094		(6.33396,6.33419]	6.33	7.62
(8.13214,8.13256]	8.132	8.553		(6.33419,6.33441]	6.33	7.06
(8.13256,8.13299]	8.133	9.04		(6.33441,6.33463]	6.33	7.2
(8.13299,8.13341]	8.133	8.665		(6.33463,6.33486]	6.33	7.14
(8.13341,8.13383]	8.134	9.074		(6.33486,6.33508]	6.33	7.39
(8.13383,8.13425]	8.134	8.281		(6.33508,6.3353]	6.34	7.61
(8.13467,8.1351]	8.135	8.619		(6.33552,6.33575]	6.34	7.31
(8.1351,8.13552]	8.135	8.817		(6.33575,6.33597]	6.34	7.27
(8.13552,8.13594]	8.136	8.604		(6.33642,6.33664]	6.34	7.57
(8.13594,8.13636]	8.136	8.282		(6.33664,6.33686]	6.34	7.2
(8.13636,8.13679]	8.137	8.361		(6.33709,6.33731]	6.34	7.37
(8.13679,8.13721]	8.137	8.105		(6.33753,6.33775]	6.34	7.79
(8.13721,8.13763]	8.138	8.418		(6.33775,6.33798]	6.34	7
(8.13805,8.13848]	8.138	8.269		(6.33842,6.33865]	6.34	7.19
(8.1389,8.13932]	8.139	8.775		(6.33865,6.33887]	6.34	7.05
(8.13932,8.13974]	8.139	8.653		(6.33887,6.33909]	6.34	7.03
(8.14016,8.14059]	8.14	9.073		(6.33909,6.33932]	6.34	7.04
(8.14059,8.14101]	8.141	8.623		(6.33932,6.33954]	6.34	7.63
(8.14101,8.14143]	8.141	8.239		(6.33976,6.33998]	6.34	7.26
(8.14143,8.14185]	8.141	8.487		(6.34021,6.34043]	6.34	8.46
(8.14228,8.1427]	8.142	8.935		(6.34043,6.34065]	6.34	6.94
(8.1427,8.14312]	8.143	9.056		(6.34065,6.34088]	6.34	7.97
(8.14312,8.14354]	8.143	8.624		(6.34088,6.3411]	6.34	7.07
(8.14354,8.14396]	8.144	8.515		(6.3411,6.34132]	6.34	5.97
(8.14396,8.14439]	8.144	8.398		(6.34155,6.34177]	6.34	7.35
(8.14439,8.14481]	8.145	7.476		(6.34199,6.34221]	6.34	6.1
(8.14481,8.14523]	8.145	8.397		(6.34244,6.34266]	6.34	7.27
(8.14523,8.14565]	8.145	9.027		(6.34266,6.34288]	6.34	6.88
(8.14565,8.14608]	8.146	8.622		(6.34288,6.34311]	6.34	7.74
(8.14608,8.1465]	8.146	8.712		(6.34311,6.34333]	6.34	7.55
(8.1465,8.14692]	8.147	9.528		(6.34333,6.34355]	6.34	6.67
(8.14692,8.14734]	8.147	8.556		(6.34355,6.34378]	6.34	7.17
(8.14734,8.14777]	8.148	7.902		(6.34378,6.344]	6.34	7.03
(8.14777,8.14819]	8.148	7.892		(6.34422,6.34444]	6.34	6.86
(8.14819,8.14861]	8.148	8.885		(6.34444,6.34467]	6.34	7.38
(8.14861,8.14903]	8.149	8.944		(6.34467,6.34489]	6.34	6.1
(8.14903,8.14945]	8.149	8.397		(6.34489,6.34511]	6.35	7.11
(8.14945,8.14988]	8.15	8.825		(6.34534,6.34556]	6.35	7.47
(8.14988,8.1503]	8.15	8.192		(6.34578,6.34601]	6.35	7.3
(8.1503,8.15072]	8.151	8.249		(6.34601,6.34623]	6.35	6.78
(8.15072,8.15114]	8.151	8.832		(6.34623,6.34645]	6.35	6.89
(8.15114,8.15157]	8.151	8.775		(6.34645,6.34667]	6.35	7.37
(8.15157,8.15199]	8.152	9.298		(6.34667,6.3469]	6.35	7.08
(8.15199,8.15241]	8.152	8.036		(6.3469,6.34712]	6.35	7.45
(8.15241,8.15283]	8.153	8.643		(6.34712,6.34734]	6.35	7.07
[truncated: 23,271 more rows]

## Sheet: Table S2
Table S2. Underlying data for Figure 2 in the main text
Short_Desc	SIC_2_2007	SIC_Section	revenue_bracket	MAE_Start_Scp1	MAE_Start_Scp2	MAE_Scp1	MAE_Scp2
2. Forestry	2	A	na	0.1032	0.0216	0.0771	0.0115
3. Fishing	3	A	na	0.2869	0.0346	0.0505	0.0308
10. Food products	10	C	na	0.0958	0.0516	0.0698	0.0294
11. Beverages	11	C	na	0.0616	0.0353	0.0509	0.0246
13. Textiles	13	C	na	0.0988	0.0133	0.0414	0.0098
14. Wearing apparel	14	B	na	0	0.0238	0	0.0113
16. Wood	16	C	na	0.1572	0.0102	0.0388	0.0098
17. Paper	17	C	na	0	0.0165	0	0.0111
18. Printing	18	C	na	0.0502	0.0126	0.0426	0.0136
20. Chemicals	20	C	na	0.1535	0.0118	0.085	0.0125
22. Rubber & Plastic	22	C	na	0.1015	0.0105	0.0409	0.0137
23. Mineral products	23	C	na	0.7421	0.0113	0.0525	0.0111
24. Basic metals	24	C	na	0.6436	0.0155	0.0691	0.0176
25. Fabricated metal products	25	C	na	0.0569	0.0144	0.0546	0.0145
26. Computer & electronic	26	C	na	0.0681	0.0168	0.0534	0.0112
27. Electrical equipment	27	C	na	0.0438	0.0094	0.0402	0.0084
28. Machinery & equipment nec	28	C	na	0.0608	0.0154	0.0506	0.0116
29. Motor vehicles	29	C	na	0.0596	0.0154	0.0388	0.0124
30. Other transport	30	C	na	0.0847	0.0154	0.0638	0.0121
31. Furniture	31	C	na	0.0564	0.0137	0.044	0.0117
32. Other manufacturing	32	C	na	0.0491	0.0146	0.042	0.0103
33. Machinery repair & installation	33	C	na	0.0951	0.0104	0.0534	0.0089
41. Construction	41	F	na	0.0745	0.023	0.0497	0.017
42. Civil engineering	42	F	na	0.0415	0.0132	0.0402	0.0088
43. Specialised construction	43	F	na	0.0473	0.0081	0.0379	0.0067
45. Vehicle Trade	45	G	na	0.0576	0.0105	0.04	0.0066
46. Wholesale trade	46	G	na	0.0483	0.0043	0.0421	0.0054
47. Retail trade	47	G	na	0.0536	0.0083	0.0389	0.0088
52. Transportation support activities	52	H	na	0.0867	0.0234	0.076	0.0175
55. Accommodation	55	I	na	0.2016	0.0667	0.0827	0.0334
56. Food & beverage services	56	I	na	0.1439	0.0773	0.0668	0.0304
58. Publishing activities	58	J	na	0	0.0231	0	0.0123
59. Motion Picture	59	J	na	0.0231	0.0156	0.0152	0.0125
60. Programming	60	J	na	0	0.028	0	0.0223
61. Telecommunications	61	J	na	0	0.0059	0	0.0078
62. Computer programming	62	J	na	0.0268	0.012	0.0173	0.0086
63. Information services	63	J	na	0	0.0303	0	0.0205
71. Architectural	71	M	na	0.056	0.0137	0.0336	0.0087
72. Scientific research	72	M	na	0	0.0299	0	0.0177
73. Advertising	73	M	na	0.0584	0.0138	0.0339	0.0074
74. Other professional	74	M	na	0.0615	0.019	0.0321	0.0115
75. Veterinary activities	75	M	na	0	0.0164	0	0.0057
78. Employment activities	78	N	na	0.0296	0.0044	0.0189	0.0031
81. Services to buildings & landscape	81	N	na	0.0801	0.0131	0.0543	0.0097
82. Office admin	82	N	na	0.0685	0.0157	0.0424	0.0121
85. Education	85	P	na	0.0604	0.0277	0.039	0.0157
86. Health activities	86	Q	na	0.0558	0.0126	0.0333	0.0059
87. Residential care	87	Q	na	0.0889	0.0348	0.0375	0.014
88. Social Work	88	Q	na	0.0867	0.0315	0.0487	0.0163
90. Creative	90	R	na	0.0774	0.0274	0.0391	0.0202
91. Cultural activities	91	R	na	0	0.0454	0	0.0348
93. Sports, a & r	93	R	na	0.0789	0.0547	0.0522	0.0332
94. Membership org	94	S	na	0	0.0418	0	0.0165
96. Personal service	96	S	na	0.0602	0.046	0.0292	0.0159
na	na	na	£1M+	0.0497	0.0329	0.0168	0.0117
na	na	na	£500k - £1M	0.0495	0.0328	0.0193	0.0126
na	na	na	£250k - £500k	0.0555	0.0331	0.0254	0.0149
na	na	na	£100k - £250k	0.066	0.0387	0.0352	0.0198
na	na	na	£50k - £100k	0.1066	0.0618	0.0454	0.0253
na	na	na	Sub £50k	0.1306	0.0745	0.0621	0.0352

## Sheet: Table S3
Table S3. Underlying data for Figure 4 in supporting information S1
Scope 1 Plots							Scope 2 Plots
pre_restriction_account_usage_interval	pre_restriction_account_usage_midpoint	pre_restriction_account_usage_proportion	post_restriction_account_usage_interval	post_restriction_account_usage_midpoint	post_restriction_account_usage_proportion		pre_restriction_account_usage_interval	pre_restriction_account_usage_midpoint	pre_restriction_account_usage_proportion	post_restriction_account_usage_interval	post_restriction_account_usage_midpoint	post_restriction_account_usage_proportion
(-0.0267, 0.142]	0.06	0.3	(-0.00123, 0.0308]	0.01	0.04		(-0.0277, 0.141]	0.06	0.32	(0.00204, 0.0186]	0.01	0.01
(0.142, 0.282]	0.21	0.24	(0.0308, 0.0574]	0.04	0.06		(0.141, 0.281]	0.21	0.25	(0.0186, 0.0324]	0.03	0.02
(0.282, 0.423]	0.35	0.15	(0.0574, 0.0841]	0.07	0.06		(0.281, 0.422]	0.35	0.15	(0.0324, 0.0462]	0.04	0.04
(0.423, 0.563]	0.49	0.09	(0.0841, 0.111]	0.1	0.06		(0.422, 0.562]	0.49	0.09	(0.0462, 0.06]	0.05	0.04
(0.563, 0.704]	0.63	0.06	(0.111, 0.137]	0.12	0.06		(0.562, 0.703]	0.63	0.06	(0.06, 0.0738]	0.07	0.04
(0.704, 0.844]	0.77	0.04	(0.137, 0.164]	0.15	0.05		(0.703, 0.843]	0.77	0.04	(0.0738, 0.0876]	0.08	0.03
(0.844, 0.985]	0.91	0.03	(0.164, 0.191]	0.18	0.05		(0.843, 0.984]	0.91	0.02	(0.0876, 0.101]	0.09	0.03
(0.985, 1.125]	1.06	0.02	(0.191, 0.217]	0.2	0.05		(0.984, 1.124]	1.05	0.02	(0.101, 0.115]	0.11	0.03
(1.125, 1.265]	1.19	0.01	(0.217, 0.244]	0.23	0.05		(1.124, 1.264]	1.19	0.01	(0.115, 0.129]	0.12	0.03
(1.265, 1.406]	1.34	0.01	(0.244, 0.271]	0.26	0.04		(1.264, 1.405]	1.33	0.01	(0.129, 0.143]	0.14	0.03
(1.406, 1.546]	1.48	0.01	(0.271, 0.297]	0.28	0.04		(1.405, 1.545]	1.48	0.01	(0.143, 0.157]	0.15	0.03
(1.546, 1.687]	1.62	0.01	(0.297, 0.324]	0.31	0.04		(1.545, 1.686]	1.62	0.01	(0.157, 0.17]	0.16	0.03
(1.687, 1.827]	1.76	0.01	(0.324, 0.351]	0.34	0.03		(1.686, 1.826]	1.76	0	(0.17, 0.184]	0.18	0.03
(1.827, 1.968]	1.9	0	(0.351, 0.377]	0.36	0.03		(1.826, 1.967]	1.9	0	(0.184, 0.198]	0.19	0.02
(1.968, 2.108]	2.04	0	(0.377, 0.404]	0.39	0.02		(1.967, 2.107]	2.04	0	(0.198, 0.212]	0.21	0.02
(2.108, 2.249]	2.18	0	(0.404, 0.431]	0.42	0.02		(2.107, 2.248]	2.18	0	(0.212, 0.226]	0.22	0.02
(2.249, 2.389]	2.32	0	(0.431, 0.457]	0.44	0.02		(2.248, 2.388]	2.32	0	(0.226, 0.239]	0.23	0.02
(2.389, 2.529]	2.46	0	(0.457, 0.484]	0.47	0.02		(2.388, 2.528]	2.46	0	(0.239, 0.253]	0.25	0.02
(2.529, 2.67]	2.6	0	(0.484, 0.511]	0.5	0.02		(2.528, 2.669]	2.6	0	(0.253, 0.267]	0.26	0.02
(2.67, 2.81]	2.74	0	(0.511, 0.537]	0.52	0.02		(2.669, 2.809]	2.74	0	(0.267, 0.281]	0.27	0.02
(2.81, 2.951]	2.88	0	(0.537, 0.564]	0.55	0.02		(2.809, 2.95]	2.88	0	(0.281, 0.295]	0.29	0.02
(2.951, 3.091]	3.02	0	(0.564, 0.591]	0.58	0.01		(2.95, 3.09]	3.02	0	(0.295, 0.308]	0.3	0.02
(3.091, 3.232]	3.16	0	(0.591, 0.617]	0.6	0.01		(3.09, 3.231]	3.16	0	(0.308, 0.322]	0.32	0.02
(3.232, 3.372]	3.3	0	(0.617, 0.644]	0.63	0.01		(3.231, 3.371]	3.3	0	(0.322, 0.336]	0.33	0.02
(3.372, 3.513]	3.44	0	(0.644, 0.671]	0.66	0.01		(3.371, 3.512]	3.44	0	(0.336, 0.35]	0.34	0.02
(3.513, 3.653]	3.58	0	(0.671, 0.697]	0.68	0.01		(3.512, 3.652]	3.58	0	(0.35, 0.364]	0.36	0.02
(3.653, 3.793]	3.72	0	(0.697, 0.724]	0.71	0.01		(3.652, 3.793]	3.72	0	(0.364, 0.377]	0.37	0.01
(3.793, 3.934]	3.86	0	(0.724, 0.751]	0.74	0.01		(3.793, 3.933]	3.86	0	(0.377, 0.391]	0.38	0.01
(3.934, 4.074]	4	0	(0.751, 0.777]	0.76	0.01		(3.933, 4.073]	4	0	(0.391, 0.405]	0.4	0.01
(4.074, 4.215]	4.14	0	(0.777, 0.804]	0.79	0.01		(4.073, 4.214]	4.14	0	(0.405, 0.419]	0.41	0.01
(4.215, 4.355]	4.29	0	(0.804, 0.831]	0.82	0.01		(4.214, 4.354]	4.28	0	(0.419, 0.433]	0.43	0.01
(4.355, 4.496]	4.43	0	(0.831, 0.857]	0.84	0.01		(4.354, 4.495]	4.42	0	(0.433, 0.446]	0.44	0.01
(4.496, 4.636]	4.57	0	(0.857, 0.884]	0.87	0.01		(4.495, 4.635]	4.56	0	(0.446, 0.46]	0.45	0.01
(4.636, 4.776]	4.71	0	(0.884, 0.91]	0.9	0.01		(4.635, 4.776]	4.71	0	(0.46, 0.474]	0.47	0.01
(4.776, 4.917]	4.85	0	(0.91, 0.937]	0.92	0.01		(4.776, 4.916]	4.85	0	(0.474, 0.488]	0.48	0.01
(4.917, 5.057]	4.99	0	(0.937, 0.964]	0.95	0.01		(4.916, 5.057]	4.99	0	(0.488, 0.502]	0.5	0.01
(5.057, 5.198]	5.13	0	(0.964, 0.99]	0.98	0		(5.057, 5.197]	5.13	0	(0.502, 0.515]	0.51	0.01
(5.198, 5.338]	5.27	0	(0.99, 1.017]	1	0		(5.197, 5.337]	5.27	0	(0.515, 0.529]	0.52	0.01
(5.338, 5.479]	5.41	0	(1.017, 1.044]	1.03	0		(5.337, 5.478]	5.41	0	(0.529, 0.543]	0.54	0.01
(5.479, 5.619]	5.55	0	(1.044, 1.07]	1.06	0		(5.478, 5.618]	5.55	0	(0.543, 0.557]	0.55	0.01
(5.619, 5.76]	5.69	0	(1.07, 1.097]	1.08	0		(5.618, 5.759]	5.69	0	(0.557, 0.571]	0.56	0.01
(5.76, 5.9]	5.83	0	(1.097, 1.124]	1.11	0		(5.759, 5.899]	5.83	0	(0.571, 0.584]	0.58	0.01
(5.9, 6.04]	5.97	0	(1.124, 1.15]	1.14	0		(5.899, 6.04]	5.97	0	(0.584, 0.598]	0.59	0.01
(6.04, 6.181]	6.11	0	(1.15, 1.177]	1.16	0		(6.04, 6.18]	6.11	0	(0.598, 0.612]	0.61	0.01
(6.181, 6.321]	6.25	0	(1.177, 1.204]	1.19	0		(6.18, 6.321]	6.25	0	(0.612, 0.626]	0.62	0.01
(6.321, 6.462]	6.39	0	(1.204, 1.23]	1.22	0		(6.321, 6.461]	6.39	0	(0.626, 0.64]	0.63	0.01
(6.462, 6.602]	6.53	0	(1.23, 1.257]	1.24	0		(6.461, 6.601]	6.53	0	(0.64, 0.653]	0.65	0
(6.602, 6.743]	6.67	0	(1.257, 1.284]	1.27	0		(6.601, 6.742]	6.67	0	(0.653, 0.667]	0.66	0.01
(6.743, 6.883]	6.81	0	(1.284, 1.31]	1.3	0		(6.742, 6.882]	6.81	0	(0.667, 0.681]	0.67	0
(6.883, 7.024]	6.95	0	(1.31, 1.337]	1.32	0		(6.882, 7.023]	6.95	0	(0.681, 0.695]	0.69	0
(7.024, 7.164]	7.09	0	(1.337, 1.364]	1.35	0		(7.023, 7.163]	7.09	0	(0.695, 0.709]	0.7	0
(7.164, 7.304]	7.23	0	(1.364, 1.39]	1.38	0		(7.163, 7.304]	7.23	0	(0.709, 0.722]	0.72	0
(7.304, 7.445]	7.37	0	(1.39, 1.417]	1.4	0		(7.304, 7.444]	7.37	0	(0.722, 0.736]	0.73	0
(7.445, 7.585]	7.52	0	(1.417, 1.444]	1.43	0		(7.444, 7.585]	7.51	0	(0.736, 0.75]	0.74	0
(7.585, 7.726]	7.66	0	(1.444, 1.47]	1.46	0		(7.585, 7.725]	7.65	0	(0.75, 0.764]	0.76	0
(7.726, 7.866]	7.8	0	(1.47, 1.497]	1.48	0		(7.725, 7.866]	7.8	0	(0.764, 0.778]	0.77	0
(7.866, 8.007]	7.94	0	(1.497, 1.524]	1.51	0		(7.866, 8.006]	7.94	0	(0.778, 0.791]	0.78	0
(8.007, 8.147]	8.08	0	(1.524, 1.55]	1.54	0		(8.006, 8.146]	8.08	0	(0.791, 0.805]	0.8	0
(8.147, 8.288]	8.22	0	(1.55, 1.577]	1.56	0		(8.146, 8.287]	8.22	0	(0.805, 0.819]	0.81	0
(8.288, 8.428]	8.36	0	(1.577, 1.604]	1.59	0		(8.287, 8.427]	8.36	0	(0.819, 0.833]	0.83	0
(8.428, 8.568]	8.5	0	(1.604, 1.63]	1.62	0		(8.427, 8.568]	8.5	0	(0.833, 0.847]	0.84	0
(8.568, 8.709]	8.64	0	(1.63, 1.657]	1.64	0		(8.568, 8.708]	8.64	0	(0.847, 0.86]	0.85	0
(8.709, 8.849]	8.78	0	(1.657, 1.684]	1.67	0		(8.708, 8.849]	8.78	0	(0.86, 0.874]	0.87	0
(8.849, 8.99]	8.92	0	(1.684, 1.71]	1.7	0		(8.849, 8.989]	8.92	0	(0.874, 0.888]	0.88	0
(8.99, 9.13]	9.06	0	(1.71, 1.737]	1.72	0		(8.989, 9.13]	9.06	0	(0.888, 0.902]	0.9	0
(9.13, 9.271]	9.2	0	(1.737, 1.764]	1.75	0		(9.13, 9.27]	9.2	0	(0.902, 0.916]	0.91	0
(9.271, 9.411]	9.34	0	(1.764, 1.79]	1.78	0		(9.27, 9.41]	9.34	0	(0.916, 0.929]	0.92	0
(9.411, 9.552]	9.48	0	(1.79, 1.817]	1.8	0		(9.41, 9.551]	9.48	0	(0.929, 0.943]	0.94	0
(9.552, 9.692]	9.62	0	(1.817, 1.844]	1.83	0		(9.551, 9.691]	9.62	0	(0.943, 0.957]	0.95	0
(9.692, 9.832]	9.76	0	(1.844, 1.87]	1.86	0		(9.691, 9.832]	9.76	0	(0.957, 0.971]	0.96	0
(9.832, 9.973]	9.9	0	(1.87, 1.897]	1.88	0		(9.832, 9.972]	9.9	0	(0.971, 0.985]	0.98	0
(9.973, 10.113]	10.04	0	(1.897, 1.924]	1.91	0		(9.972, 10.113]	10.04	0	(0.985, 0.998]	0.99	0
(10.113, 10.254]	10.18	0	(1.924, 1.95]	1.94	0		(10.113, 10.253]	10.18	0	(0.998, 1.012]	1.01	0
(10.254, 10.394]	10.32	0	(1.95, 1.977]	1.96	0		(10.253, 10.394]	10.32	0	(1.012, 1.026]	1.02	0
(10.394, 10.535]	10.46	0	(1.977, 2.003]	1.99	0		(10.394, 10.534]	10.46	0	(1.026, 1.04]	1.03	0
(10.535, 10.675]	10.61	0	(2.003, 2.03]	2.02	0		(10.534, 10.674]	10.6	0	(1.04, 1.054]	1.05	0
(10.675, 10.816]	10.75	0	(2.03, 2.057]	2.04	0		(10.674, 10.815]	10.74	0	(1.054, 1.067]	1.06	0
(10.816, 10.956]	10.89	0	(2.057, 2.083]	2.07	0		(10.815, 10.955]	10.89	0	(1.067, 1.081]	1.07	0
(10.956, 11.096]	11.03	0	(2.083, 2.11]	2.1	0		(10.955, 11.096]	11.03	0	(1.081, 1.095]	1.09	0
(11.096, 11.237]	11.17	0	(2.11, 2.137]	2.12	0		(11.096, 11.236]	11.17	0	(1.095, 1.109]	1.1	0
(11.237, 11.377]	11.31	0	(2.137, 2.163]	2.15	0		(11.236, 11.377]	11.31	0	(1.109, 1.123]	1.12	0
(11.377, 11.518]	11.45	0	(2.163, 2.19]	2.18	0		(11.377, 11.517]	11.45	0	(1.123, 1.136]	1.13	0
(11.518, 11.658]	11.59	0	(2.19, 2.217]	2.2	0		(11.517, 11.658]	11.59	0	(1.136, 1.15]	1.14	0
(11.658, 11.799]	11.73	0	(2.217, 2.243]	2.23	0		(11.658, 11.798]	11.73	0	(1.15, 1.164]	1.16	0
(11.799, 11.939]	11.87	0	(2.243, 2.27]	2.26	0		(11.798, 11.939]	11.87	0	(1.164, 1.178]	1.17	0
(11.939, 12.08]	12.01	0	(2.27, 2.297]	2.28	0		(11.939, 12.079]	12.01	0	(1.178, 1.192]	1.19	0
(12.08, 12.22]	12.15	0	(2.297, 2.323]	2.31	0		(12.079, 12.219]	12.15	0	(1.192, 1.205]	1.2	0
(12.22, 12.36]	12.29	0	(2.323, 2.35]	2.34	0		(12.219, 12.36]	12.29	0	(1.205, 1.219]	1.21	0
(12.36, 12.501]	12.43	0	(2.35, 2.377]	2.36	0		(12.36, 12.5]	12.43	0	(1.219, 1.233]	1.23	0
(12.501, 12.641]	12.57	0	(2.377, 2.403]	2.39	0		(12.5, 12.641]	12.57	0	(1.233, 1.247]	1.24	0
(12.641, 12.782]	12.71	0	(2.403, 2.43]	2.42	0		(12.641, 12.781]	12.71	0	(1.247, 1.261]	1.25	0
(12.782, 12.922]	12.85	0	(2.43, 2.457]	2.44	0		(12.781, 12.922]	12.85	0	(1.261, 1.274]	1.27	0
(12.922, 13.063]	12.99	0	(2.457, 2.483]	2.47	0		(12.922, 13.062]	12.99	0	(1.274, 1.288]	1.28	0
(13.063, 13.203]	13.13	0	(2.483, 2.51]	2.5	0		(13.062, 13.203]	13.13	0	(1.288, 1.302]	1.3	0
(13.203, 13.344]	13.27	0	(2.51, 2.537]	2.52	0		(13.203, 13.343]	13.27	0	(1.302, 1.316]	1.31	0
(13.344, 13.484]	13.41	0	(2.537, 2.563]	2.55	0		(13.343, 13.483]	13.41	0	(1.316, 1.33]	1.32	0
(13.484, 13.624]	13.55	0	(2.563, 2.59]	2.58	0		(13.483, 13.624]	13.55	0	(1.33, 1.343]	1.34	0
(13.624, 13.765]	13.69	0	(2.59, 2.617]	2.6	0		(13.624, 13.764]	13.69	0	(1.343, 1.357]	1.35	0
(13.765, 13.905]	13.84	0	(2.617, 2.643]	2.63	0		(13.764, 13.905]	13.83	0	(1.357, 1.371]	1.36	0
(13.905, 14.046]	13.98	0	(2.643, 2.67]	2.66	0		(13.905, 14.045]	13.98	0	(1.371, 1.385]	1.38	0
(14.046, 14.186]	14.12	0	(2.67, 2.697]	2.68	0		(14.045, 14.186]	14.12	0	(1.385, 1.399]	1.39	0
(14.186, 14.327]	14.26	0	(2.697, 2.723]	2.71	0		(14.186, 14.326]	14.26	0	(1.399, 1.412]	1.41	0
(14.327, 14.467]	14.4	0	(2.723, 2.75]	2.74	0		(14.326, 14.467]	14.4	0	(1.412, 1.426]	1.42	0
(14.467, 14.608]	14.54	0	(2.75, 2.777]	2.76	0		(14.467, 14.607]	14.54	0	(1.426, 1.44]	1.43	0
(14.608, 14.748]	14.68	0	(2.777, 2.803]	2.79	0		(14.607, 14.747]	14.68	0	(1.44, 1.454]	1.45	0
(14.748, 14.888]	14.82	0	(2.803, 2.83]	2.82	0		(14.747, 14.888]	14.82	0	(1.454, 1.468]	1.46	0
(14.888, 15.029]	14.96	0	(2.83, 2.857]	2.84	0		(14.888, 15.028]	14.96	0	(1.468, 1.481]	1.47	0
(15.029, 15.169]	15.1	0	(2.857, 2.883]	2.87	0		(15.028, 15.169]	15.1	0	(1.481, 1.495]	1.49	0
(15.169, 15.31]	15.24	0	(2.883, 2.91]	2.9	0		(15.169, 15.309]	15.24	0	(1.495, 1.509]	1.5	0
(15.31, 15.45]	15.38	0	(2.91, 2.937]	2.92	0		(15.309, 15.45]	15.38	0	(1.509, 1.523]	1.52	0
(15.45, 15.591]	15.52	0	(2.937, 2.963]	2.95	0		(15.45, 15.59]	15.52	0	(1.523, 1.537]	1.53	0
(15.591, 15.731]	15.66	0	(2.963, 2.99]	2.98	0		(15.59, 15.731]	15.66	0	(1.537, 1.55]	1.54	0
(15.731, 15.872]	15.8	0	(2.99, 3.016]	3	0		(15.731, 15.871]	15.8	0	(1.55, 1.564]	1.56	0
(15.872, 16.012]	15.94	0	(3.016, 3.043]	3.03	0		(15.871, 16.012]	15.94	0	(1.564, 1.578]	1.57	0
(16.012, 16.152]	16.08	0	(3.043, 3.07]	3.06	0		(16.012, 16.152]	16.08	0	(1.578, 1.592]	1.59	0
(16.152, 16.293]	16.22	0	(3.07, 3.096]	3.08	0		(16.152, 16.292]	16.22	0	(1.592, 1.606]	1.6	0
(16.293, 16.433]	16.36	0	(3.096, 3.123]	3.11	0		(16.292, 16.433]	16.36	0	(1.606, 1.619]	1.61	0
(16.433, 16.574]	16.5	0	(3.123, 3.15]	3.14	0		(16.433, 16.573]	16.5	0	(1.619, 1.633]	1.63	0
(16.574, 16.714]	16.64	0	(3.15, 3.176]	3.16	0		(16.573, 16.714]	16.64	0	(1.633, 1.647]	1.64	0
(16.714, 16.855]	16.78	0	(3.176, 3.203]	3.19	0		(16.714, 16.854]	16.78	0	(1.647, 1.661]	1.65	0
(16.855, 16.995]	16.93	0	(3.203, 3.23]	3.22	0		(16.854, 16.995]	16.92	0	(1.661, 1.675]	1.67	0
(16.995, 17.135]	17.07	0	(3.23, 3.256]	3.24	0		(16.995, 17.135]	17.07	0	(1.675, 1.688]	1.68	0
(17.135, 17.276]	17.21	0	(3.256, 3.283]	3.27	0		(17.135, 17.276]	17.21	0	(1.688, 1.702]	1.69	0
(17.276, 17.416]	17.35	0	(3.283, 3.31]	3.3	0		(17.276, 17.416]	17.35	0	(1.702, 1.716]	1.71	0
(17.416, 17.557]	17.49	0	(3.31, 3.336]	3.32	0		(17.416, 17.556]	17.49	0	(1.716, 1.73]	1.72	0
(17.557, 17.697]	17.63	0	(3.336, 3.363]	3.35	0		(17.556, 17.697]	17.63	0	(1.73, 1.744]	1.74	0
(17.697, 17.838]	17.77	0	(3.363, 3.39]	3.38	0		(17.697, 17.837]	17.77	0	(1.744, 1.757]	1.75	0
(17.838, 17.978]	17.91	0	(3.39, 3.416]	3.4	0		(17.837, 17.978]	17.91	0	(1.757, 1.771]	1.76	0
(17.978, 18.119]	18.05	0	(3.416, 3.443]	3.43	0		(17.978, 18.118]	18.05	0	(1.771, 1.785]	1.78	0
(18.119, 18.259]	18.19	0	(3.443, 3.47]	3.46	0		(18.118, 18.259]	18.19	0	(1.785, 1.799]	1.79	0
(18.259, 18.399]	18.33	0	(3.47, 3.496]	3.48	0		(18.259, 18.399]	18.33	0	(1.799, 1.813]	1.81	0
(18.399, 18.54]	18.47	0	(3.496, 3.523]	3.51	0		(18.399, 18.54]	18.47	0	(1.813, 1.826]	1.82	0
(18.54, 18.68]	18.61	0	(3.523, 3.55]	3.54	0		(18.54, 18.68]	18.61	0	(1.826, 1.84]	1.83	0
(18.68, 18.821]	18.75	0	(3.55, 3.576]	3.56	0		(18.68, 18.82]	18.75	0	(1.84, 1.854]	1.85	0
(18.821, 18.961]	18.89	0	(3.576, 3.603]	3.59	0		(18.82, 18.961]	18.89	0	(1.854, 1.868]	1.86	0
(18.961, 19.102]	19.03	0	(3.603, 3.63]	3.62	0		(18.961, 19.101]	19.03	0	(1.868, 1.882]	1.88	0
(19.102, 19.242]	19.17	0	(3.63, 3.656]	3.64	0		(19.101, 19.242]	19.17	0	(1.882, 1.895]	1.89	0
(19.242, 19.383]	19.31	0	(3.656, 3.683]	3.67	0		(19.242, 19.382]	19.31	0	(1.895, 1.909]	1.9	0
(19.383, 19.523]	19.45	0	(3.683, 3.71]	3.7	0		(19.382, 19.523]	19.45	0	(1.909, 1.923]	1.92	0
(19.523, 19.663]	19.59	0	(3.71, 3.736]	3.72	0		(19.523, 19.663]	19.59	0	(1.923, 1.937]	1.93	0
(19.663, 19.804]	19.73	0	(3.736, 3.763]	3.75	0		(19.663, 19.804]	19.73	0	(1.937, 1.951]	1.94	0
(19.804, 19.944]	19.87	0	(3.763, 3.79]	3.78	0		(19.804, 19.944]	19.87	0	(1.951, 1.964]	1.96	0
(19.944, 20.085]	20.01	0	(3.79, 3.816]	3.8	0		(19.944, 20.084]	20.01	0	(1.964, 1.978]	1.97	0
(20.085, 20.225]	20.16	0	(3.816, 3.843]	3.83	0		(20.084, 20.225]	20.15	0	(1.978, 1.992]	1.98	0
(20.225, 20.366]	20.3	0	(3.843, 3.87]	3.86	0		(20.225, 20.365]	20.3	0	(1.992, 2.006]	2	0
(20.366, 20.506]	20.44	0	(3.87, 3.896]	3.88	0		(20.365, 20.506]	20.44	0	(2.006, 2.02]	2.01	0
(20.506, 20.647]	20.58	0	(3.896, 3.923]	3.91	0		(20.506, 20.646]	20.58	0	(2.02, 2.033]	2.03	0
(20.647, 20.787]	20.72	0	(3.923, 3.95]	3.94	0		(20.646, 20.787]	20.72	0	(2.033, 2.047]	2.04	0
(20.787, 20.927]	20.86	0	(3.95, 3.976]	3.96	0		(20.787, 20.927]	20.86	0	(2.047, 2.061]	2.05	0
(20.927, 21.068]	21	0	(3.976, 4.003]	3.99	0		(20.927, 21.068]	21	0	(2.061, 2.075]	2.07	0
(21.068, 21.208]	21.14	0	(4.003, 4.03]	4.02	0		(21.068, 21.208]	21.14	0	(2.075, 2.089]	2.08	0
(21.208, 21.349]	21.28	0	(4.03, 4.056]	4.04	0		(21.208, 21.349]	21.28	0	(2.089, 2.102]	2.1	0
(21.349, 21.489]	21.42	0	(4.056, 4.083]	4.07	0		(21.349, 21.489]	21.42	0	(2.102, 2.116]	2.11	0
(21.489, 21.63]	21.56	0	(4.083, 4.109]	4.1	0		(21.489, 21.629]	21.56	0	(2.116, 2.13]	2.12	0
(21.63, 21.77]	21.7	0	(4.109, 4.136]	4.12	0		(21.629, 21.77]	21.7	0	(2.13, 2.144]	2.14	0
(21.77, 21.911]	21.84	0	(4.136, 4.163]	4.15	0		(21.77, 21.91]	21.84	0	(2.144, 2.158]	2.15	0
(21.911, 22.051]	21.98	0	(4.163, 4.189]	4.18	0		(21.91, 22.051]	21.98	0	(2.158, 2.171]	2.16	0
(22.051, 22.191]	22.12	0	(4.189, 4.216]	4.2	0		(22.051, 22.191]	22.12	0	(2.171, 2.185]	2.18	0
(22.191, 22.332]	22.26	0	(4.216, 4.243]	4.23	0		(22.191, 22.332]	22.26	0	(2.185, 2.199]	2.19	0
(22.332, 22.472]	22.4	0	(4.243, 4.269]	4.26	0		(22.332, 22.472]	22.4	0	(2.199, 2.213]	2.21	0
(22.472, 22.613]	22.54	0	(4.269, 4.296]	4.28	0		(22.472, 22.613]	22.54	0	(2.213, 2.227]	2.22	0
(22.613, 22.753]	22.68	0	(4.296, 4.323]	4.31	0		(22.613, 22.753]	22.68	0	(2.227, 2.24]	2.23	0
(22.753, 22.894]	22.82	0	(4.323, 4.349]	4.34	0		(22.753, 22.893]	22.82	0	(2.24, 2.254]	2.25	0
(22.894, 23.034]	22.96	0	(4.349, 4.376]	4.36	0		(22.893, 23.034]	22.96	0	(2.254, 2.268]	2.26	0
(23.034, 23.175]	23.1	0	(4.376, 4.403]	4.39	0		(23.034, 23.174]	23.1	0	(2.268, 2.282]	2.28	0
(23.175, 23.315]	23.25	0	(4.403, 4.429]	4.42	0		(23.174, 23.315]	23.24	0	(2.282, 2.296]	2.29	0
(23.315, 23.455]	23.38	0	(4.429, 4.456]	4.44	0		(23.315, 23.455]	23.38	0	(2.296, 2.309]	2.3	0
(23.455, 23.596]	23.53	0	(4.456, 4.483]	4.47	0		(23.455, 23.596]	23.53	0	(2.309, 2.323]	2.32	0
(23.596, 23.736]	23.67	0	(4.483, 4.509]	4.5	0		(23.596, 23.736]	23.67	0	(2.323, 2.337]	2.33	0
(23.736, 23.877]	23.81	0	(4.509, 4.536]	4.52	0		(23.736, 23.877]	23.81	0	(2.337, 2.351]	2.34	0
(23.877, 24.017]	23.95	0	(4.536, 4.563]	4.55	0		(23.877, 24.017]	23.95	0	(2.351, 2.365]	2.36	0
(24.017, 24.158]	24.09	0	(4.563, 4.589]	4.58	0		(24.017, 24.157]	24.09	0	(2.365, 2.378]	2.37	0
(24.158, 24.298]	24.23	0	(4.589, 4.616]	4.6	0		(24.157, 24.298]	24.23	0	(2.378, 2.392]	2.39	0
(24.298, 24.439]	24.37	0	(4.616, 4.643]	4.63	0		(24.298, 24.438]	24.37	0	(2.392, 2.406]	2.4	0
(24.439, 24.579]	24.51	0	(4.643, 4.669]	4.66	0		(24.438, 24.579]	24.51	0	(2.406, 2.42]	2.41	0
(24.579, 24.719]	24.65	0	(4.669, 4.696]	4.68	0		(24.579, 24.719]	24.65	0	(2.42, 2.434]	2.43	0
(24.719, 24.86]	24.79	0	(4.696, 4.723]	4.71	0		(24.719, 24.86]	24.79	0	(2.434, 2.447]	2.44	0
(24.86, 25.0]	24.93	0	(4.723, 4.749]	4.74	0		(24.86, 25.0]	24.93	0	(2.447, 2.461]	2.45	0
(25.0, 25.141]	25.07	0	(4.749, 4.776]	4.76	0		(25.0, 25.141]	25.07	0	(2.461, 2.475]	2.47	0
(25.141, 25.281]	25.21	0	(4.776, 4.803]	4.79	0		(25.141, 25.281]	25.21	0	(2.475, 2.489]	2.48	0
(25.281, 25.422]	25.35	0	(4.803, 4.829]	4.82	0		(25.281, 25.422]	25.35	0	(2.489, 2.503]	2.5	0
(25.422, 25.562]	25.49	0	(4.829, 4.856]	4.84	0		(25.422, 25.562]	25.49	0	(2.503, 2.516]	2.51	0
(25.562, 25.703]	25.63	0	(4.856, 4.883]	4.87	0		(25.562, 25.702]	25.63	0	(2.516, 2.53]	2.52	0
(25.703, 25.843]	25.77	0	(4.883, 4.909]	4.9	0		(25.702, 25.843]	25.77	0	(2.53, 2.544]	2.54	0
(25.843, 25.983]	25.91	0	(4.909, 4.936]	4.92	0		(25.843, 25.983]	25.91	0	(2.544, 2.558]	2.55	0
(25.983, 26.124]	26.05	0	(4.936, 4.963]	4.95	0		(25.983, 26.124]	26.05	0	(2.558, 2.572]	2.57	0
(26.124, 26.264]	26.19	0	(4.963, 4.989]	4.98	0		(26.124, 26.264]	26.19	0	(2.572, 2.585]	2.58	0
(26.264, 26.405]	26.33	0	(4.989, 5.016]	5	0		(26.264, 26.405]	26.33	0	(2.585, 2.599]	2.59	0
(26.405, 26.545]	26.48	0	(5.016, 5.043]	5.03	0		(26.405, 26.545]	26.48	0	(2.599, 2.613]	2.61	0
(26.545, 26.686]	26.62	0	(5.043, 5.069]	5.06	0		(26.545, 26.686]	26.62	0	(2.613, 2.627]	2.62	0
(26.686, 26.826]	26.76	0	(5.069, 5.096]	5.08	0		(26.686, 26.826]	26.76	0	(2.627, 2.641]	2.63	0
(26.826, 26.967]	26.9	0	(5.096, 5.123]	5.11	0		(26.826, 26.966]	26.9	0	(2.641, 2.654]	2.65	0
(26.967, 27.107]	27.04	0	(5.123, 5.149]	5.14	0		(26.966, 27.107]	27.04	0	(2.654, 2.668]	2.66	0
(27.107, 27.247]	27.18	0	(5.149, 5.176]	5.16	0		(27.107, 27.247]	27.18	0	(2.668, 2.682]	2.68	0
(27.247, 27.388]	27.32	0	(5.176, 5.202]	5.19	0		(27.247, 27.388]	27.32	0	(2.682, 2.696]	2.69	0
(27.388, 27.528]	27.46	0	(5.202, 5.229]	5.22	0		(27.388, 27.528]	27.46	0	(2.696, 2.71]	2.7	0
(27.528, 27.669]	27.6	0	(5.229, 5.256]	5.24	0		(27.528, 27.669]	27.6	0	(2.71, 2.723]	2.72	0
(27.669, 27.809]	27.74	0	(5.256, 5.282]	5.27	0		(27.669, 27.809]	27.74	0	(2.723, 2.737]	2.73	0
(27.809, 27.95]	27.88	0	(5.282, 5.309]	5.3	0		(27.809, 27.95]	27.88	0	(2.737, 2.751]	2.74	0
(27.95, 28.09]	28.02	0	(5.309, 5.336]	5.32	0		(27.95, 28.09]	28.02	0	(2.751, 2.765]	2.76	0

## Sheet: Table S4
Table S4. Underlying data for Figure 5 in supporting information S1
Scope 1 Plots													Scope 2 Plots
pre_restriction_lbg_fuel_tno_intensity_1_interval	pre_restriction_lbg_fuel_tno_intensity_1_midpoint	pre_restriction_lbg_fuel_tno_intensity_1_proportion	post_restriction_lbg_gas_tno_intensity_1_interval	post_restriction_lbg_gas_tno_intensity_1_midpoint	post_restriction_lbg_gas_tno_intensity_1_proportion	pre_restriction_lbg_fuel_tno_intensity_2_interval	pre_restriction_lbg_fuel_tno_intensity_2_midpoint	pre_restriction_lbg_fuel_tno_intensity_2_proportion	post_restriction_lbg_gas_tno_intensity_2_interval	post_restriction_lbg_gas_tno_intensity_2_midpoint	post_restriction_lbg_gas_tno_intensity_2_proportion		pre_restriction_lbg_elec_tno_intensity_1_interval	pre_restriction_lbg_elec_tno_intensity_1_midpoint	pre_restriction_lbg_elec_tno_intensity_1_proportion	pre_restriction_lbg_elec_tno_intensity_2_interval	pre_restriction_lbg_elec_tno_intensity_2_midpoint	pre_restriction_lbg_elec_tno_intensity_2_proportion
(-2.297, 11.488]	4.6	0.93	(-0.815, 4.075]	1.63	0.93	(-0.0584, 0.303]	0.12	0.2	(-0.016, 0.0919]	0.04	0.12		(-24.846, 124.231]	49.69	1	(-0.00483, 0.186]	0.09	0.05
(11.488, 22.976]	17.23	0.05	(4.075, 8.151]	6.11	0.05	(0.303, 0.605]	0.45	0.12	(0.0919, 0.182]	0.14	0.11		(124.231, 248.461]	186.35	0	(0.186, 0.346]	0.27	0.07
(22.976, 34.463]	28.72	0.01	(8.151, 12.226]	10.19	0.01	(0.605, 0.906]	0.76	0.08	(0.182, 0.272]	0.23	0.08		(248.461, 372.692]	310.58	0	(0.346, 0.505]	0.43	0.06
(34.463, 45.951]	40.21	0	(12.226, 16.301]	14.26	0	(0.906, 1.207]	1.06	0.07	(0.272, 0.362]	0.32	0.07		(372.692, 496.922]	434.81	0	(0.505, 0.664]	0.58	0.06
(45.951, 57.439]	51.7	0	(16.301, 20.376]	18.34	0	(1.207, 1.509]	1.36	0.05	(0.362, 0.452]	0.41	0.06		(496.922, 621.153]	559.04	0	(0.664, 0.824]	0.74	0.05
(57.439, 68.926]	63.18	0	(20.376, 24.452]	22.41	0	(1.509, 1.81]	1.66	0.05	(0.452, 0.541]	0.5	0.05		(621.153, 745.383]	683.27	0	(0.824, 0.983]	0.9	0.04
(68.926, 80.414]	74.67	0	(24.452, 28.527]	26.49	0	(1.81, 2.111]	1.96	0.04	(0.541, 0.631]	0.59	0.04		(745.383, 869.614]	807.5	0	(0.983, 1.142]	1.06	0.04
(80.414, 91.902]	86.16	0	(28.527, 32.602]	30.56	0	(2.111, 2.413]	2.26	0.04	(0.631, 0.721]	0.68	0.04		(869.614, 993.844]	931.73	0	(1.142, 1.302]	1.22	0.03
(91.902, 103.39]	97.65	0	(32.602, 36.677]	34.64	0	(2.413, 2.714]	2.56	0.03	(0.721, 0.811]	0.77	0.03		(993.844, 1118.075]	1055.96	0	(1.302, 1.461]	1.38	0.03
(103.39, 114.877]	109.13	0	(36.677, 40.753]	38.72	0	(2.714, 3.015]	2.86	0.03	(0.811, 0.901]	0.86	0.03		(1118.075, 1242.305]	1180.19	0	(1.461, 1.62]	1.54	0.03
(114.877, 126.365]	120.62	0	(40.753, 44.828]	42.79	0	(3.015, 3.317]	3.17	0.02	(0.901, 0.991]	0.95	0.03		(1242.305, 1366.536]	1304.42	0	(1.62, 1.78]	1.7	0.03
(126.365, 137.853]	132.11	0	(44.828, 48.903]	46.87	0	(3.317, 3.618]	3.47	0.02	(0.991, 1.081]	1.04	0.02		(1366.536, 1490.767]	1428.65	0	(1.78, 1.939]	1.86	0.02
(137.853, 149.341]	143.6	0	(48.903, 52.978]	50.94	0	(3.618, 3.919]	3.77	0.02	(1.081, 1.171]	1.13	0.02		(1490.767, 1614.997]	1552.88	0	(1.939, 2.098]	2.02	0.02
(149.341, 160.828]	155.08	0	(52.978, 57.054]	55.02	0	(3.919, 4.22]	4.07	0.02	(1.171, 1.261]	1.22	0.02		(1614.997, 1739.228]	1677.11	0	(2.098, 2.258]	2.18	0.02
(160.828, 172.316]	166.57	0	(57.054, 61.129]	59.09	0	(4.22, 4.522]	4.37	0.02	(1.261, 1.351]	1.31	0.02		(1739.228, 1863.458]	1801.34	0	(2.258, 2.417]	2.34	0.02
(172.316, 183.804]	178.06	0	(61.129, 65.204]	63.17	0	(4.522, 4.823]	4.67	0.02	(1.351, 1.441]	1.4	0.02		(1863.458, 1987.689]	1925.57	0	(2.417, 2.576]	2.5	0.02
(183.804, 195.291]	189.55	0	(65.204, 69.279]	67.24	0	(4.823, 5.124]	4.97	0.01	(1.441, 1.531]	1.49	0.02		(1987.689, 2111.919]	2049.8	0	(2.576, 2.736]	2.66	0.02
(195.291, 206.779]	201.04	0	(69.279, 73.355]	71.32	0	(5.124, 5.426]	5.28	0.01	(1.531, 1.62]	1.58	0.01		(2111.919, 2236.15]	2174.03	0	(2.736, 2.895]	2.82	0.02
(206.779, 218.267]	212.52	0	(73.355, 77.43]	75.39	0	(5.426, 5.727]	5.58	0.01	(1.62, 1.71]	1.67	0.01		(2236.15, 2360.38]	2298.27	0	(2.895, 3.054]	2.97	0.02
(218.267, 229.755]	224.01	0	(77.43, 81.505]	79.47	0	(5.727, 6.028]	5.88	0.01	(1.71, 1.8]	1.76	0.01		(2360.38, 2484.611]	2422.5	0	(3.054, 3.214]	3.13	0.01
(229.755, 241.242]	235.5	0	(81.505, 85.58]	83.54	0	(6.028, 6.33]	6.18	0.01	(1.8, 1.89]	1.85	0.01		(2484.611, 2608.841]	2546.73	0	(3.214, 3.373]	3.29	0.01
(241.242, 252.73]	246.99	0	(85.58, 89.655]	87.62	0	(6.33, 6.631]	6.48	0.01	(1.89, 1.98]	1.94	0.01		(2608.841, 2733.072]	2670.96	0	(3.373, 3.532]	3.45	0.01
(252.73, 264.218]	258.47	0	(89.655, 93.731]	91.69	0	(6.631, 6.932]	6.78	0.01	(1.98, 2.07]	2.03	0.01		(2733.072, 2857.302]	2795.19	0	(3.532, 3.692]	3.61	0.01
(264.218, 275.706]	269.96	0	(93.731, 97.806]	95.77	0	(6.932, 7.234]	7.08	0.01	(2.07, 2.16]	2.12	0.01		(2857.302, 2981.533]	2919.42	0	(3.692, 3.851]	3.77	0.01
(275.706, 287.193]	281.45	0	(97.806, 101.881]	99.84	0	(7.234, 7.535]	7.38	0.01	(2.16, 2.25]	2.21	0.01		(2981.533, 3105.763]	3043.65	0	(3.851, 4.01]	3.93	0.01
(287.193, 298.681]	292.94	0	(101.881, 105.956]	103.92	0	(7.535, 7.836]	7.69	0.01	(2.25, 2.34]	2.3	0.01		(3105.763, 3229.994]	3167.88	0	(4.01, 4.17]	4.09	0.01
(298.681, 310.169]	304.42	0	(105.956, 110.032]	107.99	0	(7.836, 8.138]	7.99	0.01	(2.34, 2.43]	2.39	0.01		(3229.994, 3354.225]	3292.11	0	(4.17, 4.329]	4.25	0.01
(310.169, 321.656]	315.91	0	(110.032, 114.107]	112.07	0	(8.138, 8.439]	8.29	0.01	(2.43, 2.52]	2.48	0.01		(3354.225, 3478.455]	3416.34	0	(4.329, 4.488]	4.41	0.01
(321.656, 333.144]	327.4	0	(114.107, 118.182]	116.14	0	(8.439, 8.74]	8.59	0.01	(2.52, 2.61]	2.57	0.01		(3478.455, 3602.686]	3540.57	0	(4.488, 4.648]	4.57	0.01
(333.144, 344.632]	338.89	0	(118.182, 122.257]	120.22	0	(8.74, 9.042]	8.89	0	(2.61, 2.699]	2.65	0.01		(3602.686, 3726.916]	3664.8	0	(4.648, 4.807]	4.73	0.01
(344.632, 356.12]	350.38	0	(122.257, 126.333]	124.3	0	(9.042, 9.343]	9.19	0	(2.699, 2.789]	2.74	0.01		(3726.916, 3851.147]	3789.03	0	(4.807, 4.966]	4.89	0.01
(356.12, 367.607]	361.86	0	(126.333, 130.408]	128.37	0	(9.343, 9.644]	9.49	0	(2.789, 2.879]	2.83	0.01		(3851.147, 3975.377]	3913.26	0	(4.966, 5.126]	5.05	0.01
(367.607, 379.095]	373.35	0	(130.408, 134.483]	132.45	0	(9.644, 9.946]	9.8	0	(2.879, 2.969]	2.92	0.01		(3975.377, 4099.608]	4037.49	0	(5.126, 5.285]	5.21	0.01
(379.095, 390.583]	384.84	0	(134.483, 138.558]	136.52	0	(9.946, 10.247]	10.1	0	(2.969, 3.059]	3.01	0		(4099.608, 4223.838]	4161.72	0	(5.285, 5.444]	5.36	0.01
(390.583, 402.071]	396.33	0	(138.558, 142.634]	140.6	0	(10.247, 10.548]	10.4	0	(3.059, 3.149]	3.1	0		(4223.838, 4348.069]	4285.95	0	(5.444, 5.604]	5.52	0.01
(402.071, 413.558]	407.81	0	(142.634, 146.709]	144.67	0	(10.548, 10.85]	10.7	0	(3.149, 3.239]	3.19	0		(4348.069, 4472.299]	4410.18	0	(5.604, 5.763]	5.68	0.01
(413.558, 425.046]	419.3	0	(146.709, 150.784]	148.75	0	(10.85, 11.151]	11	0	(3.239, 3.329]	3.28	0		(4472.299, 4596.53]	4534.41	0	(5.763, 5.922]	5.84	0.01
(425.046, 436.534]	430.79	0	(150.784, 154.859]	152.82	0	(11.151, 11.452]	11.3	0	(3.329, 3.419]	3.37	0		(4596.53, 4720.76]	4658.65	0	(5.922, 6.082]	6	0.01
(436.534, 448.022]	442.28	0	(154.859, 158.935]	156.9	0	(11.452, 11.754]	11.6	0	(3.419, 3.509]	3.46	0		(4720.76, 4844.991]	4782.88	0	(6.082, 6.241]	6.16	0.01
(448.022, 459.509]	453.77	0	(158.935, 163.01]	160.97	0	(11.754, 12.055]	11.9	0	(3.509, 3.599]	3.55	0		(4844.991, 4969.222]	4907.11	0	(6.241, 6.4]	6.32	0.01
(459.509, 470.997]	465.25	0	(163.01, 167.085]	165.05	0	(12.055, 12.356]	12.21	0	(3.599, 3.689]	3.64	0		(4969.222, 5093.452]	5031.34	0	(6.4, 6.56]	6.48	0.01
(470.997, 482.485]	476.74	0	(167.085, 171.16]	169.12	0	(12.356, 12.658]	12.51	0	(3.689, 3.778]	3.73	0		(5093.452, 5217.683]	5155.57	0	(6.56, 6.719]	6.64	0.01
(482.485, 493.972]	488.23	0	(171.16, 175.236]	173.2	0	(12.658, 12.959]	12.81	0	(3.778, 3.868]	3.82	0		(5217.683, 5341.913]	5279.8	0	(6.719, 6.879]	6.8	0
(493.972, 505.46]	499.72	0	(175.236, 179.311]	177.27	0	(12.959, 13.26]	13.11	0	(3.868, 3.958]	3.91	0		(5341.913, 5466.144]	5404.03	0	(6.879, 7.038]	6.96	0
(505.46, 516.948]	511.2	0	(179.311, 183.386]	181.35	0	(13.26, 13.562]	13.41	0	(3.958, 4.048]	4	0		(5466.144, 5590.374]	5528.26	0	(7.038, 7.197]	7.12	0
(516.948, 528.436]	522.69	0	(183.386, 187.461]	185.42	0	(13.562, 13.863]	13.71	0	(4.048, 4.138]	4.09	0		(5590.374, 5714.605]	5652.49	0	(7.197, 7.357]	7.28	0
(528.436, 539.923]	534.18	0	(187.461, 191.537]	189.5	0	(13.863, 14.164]	14.01	0	(4.138, 4.228]	4.18	0		(5714.605, 5838.835]	5776.72	0	(7.357, 7.516]	7.44	0
(539.923, 551.411]	545.67	0	(191.537, 195.612]	193.57	0	(14.164, 14.466]	14.32	0	(4.228, 4.318]	4.27	0		(5838.835, 5963.066]	5900.95	0	(7.516, 7.675]	7.6	0
(551.411, 562.899]	557.16	0	(195.612, 199.687]	197.65	0	(14.466, 14.767]	14.62	0	(4.318, 4.408]	4.36	0		(5963.066, 6087.296]	6025.18	0	(7.675, 7.835]	7.76	0
(562.899, 574.387]	568.64	0	(199.687, 203.762]	201.72	0	(14.767, 15.068]	14.92	0	(4.408, 4.498]	4.45	0		(6087.296, 6211.527]	6149.41	0	(7.835, 7.994]	7.91	0
(574.387, 585.874]	580.13	0	(203.762, 207.838]	205.8	0	(15.068, 15.37]	15.22	0	(4.498, 4.588]	4.54	0		(6211.527, 6335.757]	6273.64	0	(7.994, 8.153]	8.07	0
(585.874, 597.362]	591.62	0	(207.838, 211.913]	209.88	0	(15.37, 15.671]	15.52	0	(4.588, 4.678]	4.63	0		(6335.757, 6459.988]	6397.87	0	(8.153, 8.313]	8.23	0
(597.362, 608.85]	603.11	0	(211.913, 215.988]	213.95	0	(15.671, 15.972]	15.82	0	(4.678, 4.768]	4.72	0		(6459.988, 6584.219]	6522.1	0	(8.313, 8.472]	8.39	0
(608.85, 620.337]	614.59	0	(215.988, 220.063]	218.03	0	(15.972, 16.274]	16.12	0	(4.768, 4.857]	4.81	0		(6584.219, 6708.449]	6646.33	0	(8.472, 8.631]	8.55	0
(620.337, 631.825]	626.08	0	(220.063, 224.139]	222.1	0	(16.274, 16.575]	16.42	0	(4.857, 4.947]	4.9	0		(6708.449, 6832.68]	6770.56	0	(8.631, 8.791]	8.71	0
(631.825, 643.313]	637.57	0	(224.139, 228.214]	226.18	0	(16.575, 16.876]	16.73	0	(4.947, 5.037]	4.99	0		(6832.68, 6956.91]	6894.8	0	(8.791, 8.95]	8.87	0
(643.313, 654.801]	649.06	0	(228.214, 232.289]	230.25	0	(16.876, 17.178]	17.03	0	(5.037, 5.127]	5.08	0		(6956.91, 7081.141]	7019.03	0	(8.95, 9.109]	9.03	0
(654.801, 666.288]	660.54	0	(232.289, 236.364]	234.33	0	(17.178, 17.479]	17.33	0	(5.127, 5.217]	5.17	0		(7081.141, 7205.371]	7143.26	0	(9.109, 9.269]	9.19	0
(666.288, 677.776]	672.03	0	(236.364, 240.44]	238.4	0	(17.479, 17.78]	17.63	0	(5.217, 5.307]	5.26	0		(7205.371, 7329.602]	7267.49	0	(9.269, 9.428]	9.35	0
(677.776, 689.264]	683.52	0	(240.44, 244.515]	242.48	0	(17.78, 18.082]	17.93	0	(5.307, 5.397]	5.35	0		(7329.602, 7453.832]	7391.72	0	(9.428, 9.587]	9.51	0
(689.264, 700.752]	695.01	0	(244.515, 248.59]	246.55	0	(18.082, 18.383]	18.23	0	(5.397, 5.487]	5.44	0		(7453.832, 7578.063]	7515.95	0	(9.587, 9.747]	9.67	0
(700.752, 712.239]	706.5	0	(248.59, 252.665]	250.63	0	(18.383, 18.684]	18.53	0	(5.487, 5.577]	5.53	0		(7578.063, 7702.293]	7640.18	0	(9.747, 9.906]	9.83	0
(712.239, 723.727]	717.98	0	(252.665, 256.741]	254.7	0	(18.684, 18.986]	18.84	0	(5.577, 5.667]	5.62	0		(7702.293, 7826.524]	7764.41	0	(9.906, 10.065]	9.99	0
(723.727, 735.215]	729.47	0	(256.741, 260.816]	258.78	0	(18.986, 19.287]	19.14	0	(5.667, 5.757]	5.71	0		(7826.524, 7950.754]	7888.64	0	(10.065, 10.225]	10.15	0
(735.215, 746.702]	740.96	0	(260.816, 264.891]	262.85	0	(19.287, 19.588]	19.44	0	(5.757, 5.846]	5.8	0		(7950.754, 8074.985]	8012.87	0	(10.225, 10.384]	10.3	0
(746.702, 758.19]	752.45	0	(264.891, 268.966]	266.93	0	(19.588, 19.89]	19.74	0	(5.846, 5.936]	5.89	0		(8074.985, 8199.215]	8137.1	0	(10.384, 10.543]	10.46	0
(758.19, 769.678]	763.93	0	(268.966, 273.042]	271	0	(19.89, 20.191]	20.04	0	(5.936, 6.026]	5.98	0		(8199.215, 8323.446]	8261.33	0	(10.543, 10.703]	10.62	0
(769.678, 781.166]	775.42	0	(273.042, 277.117]	275.08	0	(20.191, 20.492]	20.34	0	(6.026, 6.116]	6.07	0		(8323.446, 8447.677]	8385.56	0	(10.703, 10.862]	10.78	0
(781.166, 792.653]	786.91	0	(277.117, 281.192]	279.15	0	(20.492, 20.794]	20.64	0	(6.116, 6.206]	6.16	0		(8447.677, 8571.907]	8509.79	0	(10.862, 11.021]	10.94	0
(792.653, 804.141]	798.4	0	(281.192, 285.267]	283.23	0	(20.794, 21.095]	20.94	0	(6.206, 6.296]	6.25	0		(8571.907, 8696.138]	8634.02	0	(11.021, 11.181]	11.1	0
(804.141, 815.629]	809.89	0	(285.267, 289.343]	287.31	0	(21.095, 21.396]	21.25	0	(6.296, 6.386]	6.34	0		(8696.138, 8820.368]	8758.25	0	(11.181, 11.34]	11.26	0
(815.629, 827.117]	821.37	0	(289.343, 293.418]	291.38	0	(21.396, 21.698]	21.55	0	(6.386, 6.476]	6.43	0		(8820.368, 8944.599]	8882.48	0	(11.34, 11.499]	11.42	0
(827.117, 838.604]	832.86	0	(293.418, 297.493]	295.46	0	(21.698, 21.999]	21.85	0	(6.476, 6.566]	6.52	0		(8944.599, 9068.829]	9006.71	0	(11.499, 11.659]	11.58	0
(838.604, 850.092]	844.35	0	(297.493, 301.568]	299.53	0	(21.999, 22.3]	22.15	0	(6.566, 6.656]	6.61	0		(9068.829, 9193.06]	9130.94	0	(11.659, 11.818]	11.74	0
(850.092, 861.58]	855.84	0	(301.568, 305.644]	303.61	0	(22.3, 22.602]	22.45	0	(6.656, 6.746]	6.7	0		(9193.06, 9317.29]	9255.18	0	(11.818, 11.977]	11.9	0
(861.58, 873.067]	867.32	0	(305.644, 309.719]	307.68	0	(22.602, 22.903]	22.75	0	(6.746, 6.836]	6.79	0		(9317.29, 9441.521]	9379.41	0	(11.977, 12.137]	12.06	0
(873.067, 884.555]	878.81	0	(309.719, 313.794]	311.76	0	(22.903, 23.204]	23.05	0	(6.836, 6.925]	6.88	0		(9441.521, 9565.751]	9503.64	0	(12.137, 12.296]	12.22	0
(884.555, 896.043]	890.3	0	(313.794, 317.869]	315.83	0	(23.204, 23.506]	23.36	0	(6.925, 7.015]	6.97	0		(9565.751, 9689.982]	9627.87	0	(12.296, 12.455]	12.38	0
(896.043, 907.531]	901.79	0	(317.869, 321.945]	319.91	0	(23.506, 23.807]	23.66	0	(7.015, 7.105]	7.06	0		(9689.982, 9814.212]	9752.1	0	(12.455, 12.615]	12.54	0
(907.531, 919.018]	913.27	0	(321.945, 326.02]	323.98	0	(23.807, 24.108]	23.96	0	(7.105, 7.195]	7.15	0		(9814.212, 9938.443]	9876.33	0	(12.615, 12.774]	12.69	0
(919.018, 930.506]	924.76	0	(326.02, 330.095]	328.06	0	(24.108, 24.409]	24.26	0	(7.195, 7.285]	7.24	0		(9938.443, 10062.674]	10000.6	0	(12.774, 12.933]	12.85	0
(930.506, 941.994]	936.25	0	(330.095, 334.17]	332.13	0	(24.409, 24.711]	24.56	0	(7.285, 7.375]	7.33	0		(10062.674, 10186.904]	10124.8	0	(12.933, 13.093]	13.01	0
(941.994, 953.482]	947.74	0	(334.17, 338.246]	336.21	0	(24.711, 25.012]	24.86	0	(7.375, 7.465]	7.42	0		(10186.904, 10311.135]	10249	0	(13.093, 13.252]	13.17	0
(953.482, 964.969]	959.23	0	(338.246, 342.321]	340.28	0	(25.012, 25.313]	25.16	0	(7.465, 7.555]	7.51	0		(10311.135, 10435.365]	10373.2	0	(13.252, 13.411]	13.33	0
(964.969, 976.457]	970.71	0	(342.321, 346.396]	344.36	0	(25.313, 25.615]	25.46	0	(7.555, 7.645]	7.6	0		(10435.365, 10559.596]	10497.5	0	(13.411, 13.571]	13.49	0
(976.457, 987.945]	982.2	0	(346.396, 350.471]	348.43	0	(25.615, 25.916]	25.77	0	(7.645, 7.735]	7.69	0		(10559.596, 10683.826]	10621.7	0	(13.571, 13.73]	13.65	0
(987.945, 999.433]	993.69	0	(350.471, 354.547]	352.51	0	(25.916, 26.217]	26.07	0	(7.735, 7.825]	7.78	0		(10683.826, 10808.057]	10745.9	0	(13.73, 13.889]	13.81	0
(999.433, 1010.92]	1005.18	0	(354.547, 358.622]	356.58	0	(26.217, 26.519]	26.37	0	(7.825, 7.915]	7.87	0		(10808.057, 10932.287]	10870.2	0	(13.889, 14.049]	13.97	0
(1010.92, 1022.408]	1016.66	0	(358.622, 362.697]	360.66	0	(26.519, 26.82]	26.67	0	(7.915, 8.004]	7.96	0		(10932.287, 11056.518]	10994.4	0	(14.049, 14.208]	14.13	0
(1022.408, 1033.896]	1028.15	0	(362.697, 366.772]	364.73	0	(26.82, 27.121]	26.97	0	(8.004, 8.094]	8.05	0		(11056.518, 11180.748]	11118.6	0	(14.208, 14.367]	14.29	0
(1033.896, 1045.383]	1039.64	0	(366.772, 370.848]	368.81	0	(27.121, 27.423]	27.27	0	(8.094, 8.184]	8.14	0		(11180.748, 11304.979]	11242.9	0	(14.367, 14.527]	14.45	0
(1045.383, 1056.871]	1051.13	0	(370.848, 374.923]	372.89	0	(27.423, 27.724]	27.57	0	(8.184, 8.274]	8.23	0		(11304.979, 11429.209]	11367.1	0	(14.527, 14.686]	14.61	0
(1056.871, 1068.359]	1062.62	0	(374.923, 378.998]	376.96	0	(27.724, 28.025]	27.87	0	(8.274, 8.364]	8.32	0		(11429.209, 11553.44]	11491.3	0	(14.686, 14.845]	14.77	0
(1068.359, 1079.847]	1074.1	0	(378.998, 383.073]	381.04	0	(28.025, 28.327]	28.18	0	(8.364, 8.454]	8.41	0		(11553.44, 11677.671]	11615.6	0	(14.845, 15.005]	14.93	0
(1079.847, 1091.334]	1085.59	0	(383.073, 387.149]	385.11	0	(28.327, 28.628]	28.48	0	(8.454, 8.544]	8.5	0		(11677.671, 11801.901]	11739.8	0	(15.005, 15.164]	15.08	0
(1091.334, 1102.822]	1097.08	0	(387.149, 391.224]	389.19	0	(28.628, 28.929]	28.78	0	(8.544, 8.634]	8.59	0		(11801.901, 11926.132]	11864	0	(15.164, 15.323]	15.24	0
(1102.822, 1114.31]	1108.57	0	(391.224, 395.299]	393.26	0	(28.929, 29.231]	29.08	0	(8.634, 8.724]	8.68	0		(11926.132, 12050.362]	11988.2	0	(15.323, 15.483]	15.4	0
(1114.31, 1125.798]	1120.05	0	(395.299, 399.374]	397.34	0	(29.231, 29.532]	29.38	0	(8.724, 8.814]	8.77	0		(12050.362, 12174.593]	12112.5	0	(15.483, 15.642]	15.56	0
(1125.798, 1137.285]	1131.54	0	(399.374, 403.45]	401.41	0	(29.532, 29.833]	29.68	0	(8.814, 8.904]	8.86	0		(12174.593, 12298.823]	12236.7	0	(15.642, 15.801]	15.72	0
(1137.285, 1148.773]	1143.03	0	(403.45, 407.525]	405.49	0	(29.833, 30.135]	29.98	0	(8.904, 8.994]	8.95	0		(12298.823, 12423.054]	12360.9	0	(15.801, 15.961]	15.88	0
(1148.773, 1160.261]	1154.52	0	(407.525, 411.6]	409.56	0	(30.135, 30.436]	30.29	0	(8.994, 9.083]	9.04	0		(12423.054, 12547.284]	12485.2	0	(15.961, 16.12]	16.04	0
(1160.261, 1171.748]	1166	0	(411.6, 415.675]	413.64	0	(30.436, 30.737]	30.59	0	(9.083, 9.173]	9.13	0		(12547.284, 12671.515]	12609.4	0	(16.12, 16.279]	16.2	0
(1171.748, 1183.236]	1177.49	0	(415.675, 419.751]	417.71	0	(30.737, 31.039]	30.89	0	(9.173, 9.263]	9.22	0		(12671.515, 12795.745]	12733.6	0	(16.279, 16.439]	16.36	0
(1183.236, 1194.724]	1188.98	0	(419.751, 423.826]	421.79	0	(31.039, 31.34]	31.19	0	(9.263, 9.353]	9.31	0		(12795.745, 12919.976]	12857.9	0	(16.439, 16.598]	16.52	0
(1194.724, 1206.212]	1200.47	0	(423.826, 427.901]	425.86	0	(31.34, 31.641]	31.49	0	(9.353, 9.443]	9.4	0		(12919.976, 13044.206]	12982.1	0	(16.598, 16.757]	16.68	0
(1206.212, 1217.699]	1211.96	0	(427.901, 431.976]	429.94	0	(31.641, 31.943]	31.79	0	(9.443, 9.533]	9.49	0		(13044.206, 13168.437]	13106.3	0	(16.757, 16.917]	16.84	0
(1217.699, 1229.187]	1223.44	0	(431.976, 436.052]	434.01	0	(31.943, 32.244]	32.09	0	(9.533, 9.623]	9.58	0		(13168.437, 13292.667]	13230.5	0	(16.917, 17.076]	17	0
(1229.187, 1240.675]	1234.93	0	(436.052, 440.127]	438.09	0	(32.244, 32.545]	32.39	0	(9.623, 9.713]	9.67	0		(13292.667, 13416.898]	13354.8	0	(17.076, 17.235]	17.16	0
(1240.675, 1252.163]	1246.42	0	(440.127, 444.202]	442.16	0	(32.545, 32.847]	32.7	0	(9.713, 9.803]	9.76	0		(13416.898, 13541.129]	13479	0	(17.235, 17.395]	17.31	0
(1252.163, 1263.65]	1257.91	0	(444.202, 448.277]	446.24	0	(32.847, 33.148]	33	0	(9.803, 9.893]	9.85	0		(13541.129, 13665.359]	13603.2	0	(17.395, 17.554]	17.47	0
(1263.65, 1275.138]	1269.39	0	(448.277, 452.353]	450.32	0	(33.148, 33.449]	33.3	0	(9.893, 9.983]	9.94	0		(13665.359, 13789.59]	13727.5	0	(17.554, 17.713]	17.63	0
(1275.138, 1286.626]	1280.88	0	(452.353, 456.428]	454.39	0	(33.449, 33.751]	33.6	0	(9.983, 10.072]	10.03	0		(13789.59, 13913.82]	13851.7	0	(17.713, 17.873]	17.79	0
(1286.626, 1298.113]	1292.37	0	(456.428, 460.503]	458.47	0	(33.751, 34.052]	33.9	0	(10.072, 10.162]	10.12	0		(13913.82, 14038.051]	13975.9	0	(17.873, 18.032]	17.95	0
(1298.113, 1309.601]	1303.86	0	(460.503, 464.578]	462.54	0	(34.052, 34.353]	34.2	0	(10.162, 10.252]	10.21	0		(14038.051, 14162.281]	14100.2	0	(18.032, 18.191]	18.11	0
(1309.601, 1321.089]	1315.35	0	(464.578, 468.654]	466.62	0	(34.353, 34.655]	34.5	0	(10.252, 10.342]	10.3	0		(14162.281, 14286.512]	14224.4	0	(18.191, 18.351]	18.27	0
(1321.089, 1332.577]	1326.83	0	(468.654, 472.729]	470.69	0	(34.655, 34.956]	34.81	0	(10.342, 10.432]	10.39	0		(14286.512, 14410.742]	14348.6	0	(18.351, 18.51]	18.43	0
(1332.577, 1344.064]	1338.32	0	(472.729, 476.804]	474.77	0	(34.956, 35.257]	35.11	0	(10.432, 10.522]	10.48	0		(14410.742, 14534.973]	14472.9	0	(18.51, 18.669]	18.59	0
(1344.064, 1355.552]	1349.81	0	(476.804, 480.879]	478.84	0	(35.257, 35.559]	35.41	0	(10.522, 10.612]	10.57	0		(14534.973, 14659.203]	14597.1	0	(18.669, 18.829]	18.75	0
(1355.552, 1367.04]	1361.3	0	(480.879, 484.955]	482.92	0	(35.559, 35.86]	35.71	0	(10.612, 10.702]	10.66	0		(14659.203, 14783.434]	14721.3	0	(18.829, 18.988]	18.91	0
(1367.04, 1378.528]	1372.78	0	(484.955, 489.03]	486.99	0	(35.86, 36.161]	36.01	0	(10.702, 10.792]	10.75	0		(14783.434, 14907.664]	14845.5	0	(18.988, 19.147]	19.07	0
(1378.528, 1390.015]	1384.27	0	(489.03, 493.105]	491.07	0	(36.161, 36.463]	36.31	0	(10.792, 10.882]	10.84	0		(14907.664, 15031.895]	14969.8	0	(19.147, 19.307]	19.23	0
(1390.015, 1401.503]	1395.76	0	(493.105, 497.18]	495.14	0	(36.463, 36.764]	36.61	0	(10.882, 10.972]	10.93	0		(15031.895, 15156.126]	15094	0	(19.307, 19.466]	19.39	0
(1401.503, 1412.991]	1407.25	0	(497.18, 501.256]	499.22	0	(36.764, 37.065]	36.91	0	(10.972, 11.062]	11.02	0		(15156.126, 15280.356]	15218.2	0	(19.466, 19.625]	19.55	0
(1412.991, 1424.479]	1418.74	0	(501.256, 505.331]	503.29	0	(37.065, 37.367]	37.22	0	(11.062, 11.151]	11.11	0		(15280.356, 15404.587]	15342.5	0	(19.625, 19.785]	19.71	0
(1424.479, 1435.966]	1430.22	0	(505.331, 509.406]	507.37	0	(37.367, 37.668]	37.52	0	(11.151, 11.241]	11.2	0		(15404.587, 15528.817]	15466.7	0	(19.785, 19.944]	19.86	0
(1435.966, 1447.454]	1441.71	0	(509.406, 513.481]	511.44	0	(37.668, 37.969]	37.82	0	(11.241, 11.331]	11.29	0		(15528.817, 15653.048]	15590.9	0	(19.944, 20.103]	20.02	0
(1447.454, 1458.942]	1453.2	0	(513.481, 517.557]	515.52	0	(37.969, 38.271]	38.12	0	(11.331, 11.421]	11.38	0		(15653.048, 15777.278]	15715.2	0	(20.103, 20.263]	20.18	0
(1458.942, 1470.429]	1464.69	0	(517.557, 521.632]	519.59	0	(38.271, 38.572]	38.42	0	(11.421, 11.511]	11.47	0		(15777.278, 15901.509]	15839.4	0	(20.263, 20.422]	20.34	0
(1470.429, 1481.917]	1476.17	0	(521.632, 525.707]	523.67	0	(38.572, 38.873]	38.72	0	(11.511, 11.601]	11.56	0		(15901.509, 16025.739]	15963.6	0	(20.422, 20.581]	20.5	0
(1481.917, 1493.405]	1487.66	0	(525.707, 529.782]	527.74	0	(38.873, 39.175]	39.02	0	(11.601, 11.691]	11.65	0		(16025.739, 16149.97]	16087.9	0	(20.581, 20.741]	20.66	0
(1493.405, 1504.893]	1499.15	0	(529.782, 533.858]	531.82	0	(39.175, 39.476]	39.33	0	(11.691, 11.781]	11.74	0		(16149.97, 16274.2]	16212.1	0	(20.741, 20.9]	20.82	0
(1504.893, 1516.38]	1510.64	0	(533.858, 537.933]	535.9	0	(39.476, 39.777]	39.63	0	(11.781, 11.871]	11.83	0		(16274.2, 16398.431]	16336.3	0	(20.9, 21.059]	20.98	0
(1516.38, 1527.868]	1522.12	0	(537.933, 542.008]	539.97	0	(39.777, 40.079]	39.93	0	(11.871, 11.961]	11.92	0		(16398.431, 16522.661]	16460.5	0	(21.059, 21.219]	21.14	0
(1527.868, 1539.356]	1533.61	0	(542.008, 546.083]	544.05	0	(40.079, 40.38]	40.23	0	(11.961, 12.051]	12.01	0		(16522.661, 16646.892]	16584.8	0	(21.219, 21.378]	21.3	0
(1539.356, 1550.844]	1545.1	0	(546.083, 550.159]	548.12	0	(40.38, 40.681]	40.53	0	(12.051, 12.141]	12.1	0		(16646.892, 16771.123]	16709	0	(21.378, 21.537]	21.46	0
(1550.844, 1562.331]	1556.59	0	(550.159, 554.234]	552.2	0	(40.681, 40.983]	40.83	0	(12.141, 12.23]	12.19	0		(16771.123, 16895.353]	16833.2	0	(21.537, 21.697]	21.62	0
(1562.331, 1573.819]	1568.07	0	(554.234, 558.309]	556.27	0	(40.983, 41.284]	41.13	0	(12.23, 12.32]	12.28	0		(16895.353, 17019.584]	16957.5	0	(21.697, 21.856]	21.78	0
(1573.819, 1585.307]	1579.56	0	(558.309, 562.384]	560.35	0	(41.284, 41.585]	41.43	0	(12.32, 12.41]	12.37	0		(17019.584, 17143.814]	17081.7	0	(21.856, 22.015]	21.94	0
(1585.307, 1596.794]	1591.05	0	(562.384, 566.46]	564.42	0	(41.585, 41.887]	41.74	0	(12.41, 12.5]	12.46	0		(17143.814, 17268.045]	17205.9	0	(22.015, 22.175]	22.1	0
(1596.794, 1608.282]	1602.54	0	(566.46, 570.535]	568.5	0	(41.887, 42.188]	42.04	0	(12.5, 12.59]	12.55	0		(17268.045, 17392.275]	17330.2	0	(22.175, 22.334]	22.25	0
(1608.282, 1619.77]	1614.03	0	(570.535, 574.61]	572.57	0	(42.188, 42.489]	42.34	0	(12.59, 12.68]	12.64	0		(17392.275, 17516.506]	17454.4	0	(22.334, 22.493]	22.41	0
(1619.77, 1631.258]	1625.51	0	(574.61, 578.685]	576.65	0	(42.489, 42.791]	42.64	0	(12.68, 12.77]	12.73	0		(17516.506, 17640.736]	17578.6	0	(22.493, 22.653]	22.57	0
(1631.258, 1642.745]	1637	0	(578.685, 582.761]	580.72	0	(42.791, 43.092]	42.94	0	(12.77, 12.86]	12.82	0		(17640.736, 17764.967]	17702.8	0	(22.653, 22.812]	22.73	0
(1642.745, 1654.233]	1648.49	0	(582.761, 586.836]	584.8	0	(43.092, 43.393]	43.24	0	(12.86, 12.95]	12.91	0		(17764.967, 17889.197]	17827.1	0	(22.812, 22.971]	22.89	0
(1654.233, 1665.721]	1659.98	0	(586.836, 590.911]	588.87	0	(43.393, 43.694]	43.54	0	(12.95, 13.04]	13	0		(17889.197, 18013.428]	17951.3	0	(22.971, 23.131]	23.05	0
(1665.721, 1677.209]	1671.47	0	(590.911, 594.986]	592.95	0	(43.694, 43.996]	43.85	0	(13.04, 13.13]	13.09	0		(18013.428, 18137.658]	18075.5	0	(23.131, 23.29]	23.21	0
(1677.209, 1688.696]	1682.95	0	(594.986, 599.061]	597.02	0	(43.996, 44.297]	44.15	0	(13.13, 13.22]	13.18	0		(18137.658, 18261.889]	18199.8	0	(23.29, 23.449]	23.37	0
(1688.696, 1700.184]	1694.44	0	(599.061, 603.137]	601.1	0	(44.297, 44.598]	44.45	0	(13.22, 13.309]	13.26	0		(18261.889, 18386.119]	18324	0	(23.449, 23.609]	23.53	0
(1700.184, 1711.672]	1705.93	0	(603.137, 607.212]	605.17	0	(44.598, 44.9]	44.75	0	(13.309, 13.399]	13.35	0		(18386.119, 18510.35]	18448.2	0	(23.609, 23.768]	23.69	0
(1711.672, 1723.159]	1717.42	0	(607.212, 611.287]	609.25	0	(44.9, 45.201]	45.05	0	(13.399, 13.489]	13.44	0		(18510.35, 18634.581]	18572.5	0	(23.768, 23.928]	23.85	0
(1723.159, 1734.647]	1728.9	0	(611.287, 615.362]	613.32	0	(45.201, 45.502]	45.35	0	(13.489, 13.579]	13.53	0		(18634.581, 18758.811]	18696.7	0	(23.928, 24.087]	24.01	0
(1734.647, 1746.135]	1740.39	0	(615.362, 619.438]	617.4	0	(45.502, 45.804]	45.65	0	(13.579, 13.669]	13.62	0		(18758.811, 18883.042]	18820.9	0	(24.087, 24.246]	24.17	0
(1746.135, 1757.623]	1751.88	0	(619.438, 623.513]	621.48	0	(45.804, 46.105]	45.95	0	(13.669, 13.759]	13.71	0		(18883.042, 19007.272]	18945.2	0	(24.246, 24.406]	24.33	0
(1757.623, 1769.11]	1763.37	0	(623.513, 627.588]	625.55	0	(46.105, 46.406]	46.26	0	(13.759, 13.849]	13.8	0		(19007.272, 19131.503]	19069.4	0	(24.406, 24.565]	24.49	0
(1769.11, 1780.598]	1774.85	0	(627.588, 631.663]	629.63	0	(46.406, 46.708]	46.56	0	(13.849, 13.939]	13.89	0		(19131.503, 19255.733]	19193.6	0	(24.565, 24.724]	24.64	0
(1780.598, 1792.086]	1786.34	0	(631.663, 635.739]	633.7	0	(46.708, 47.009]	46.86	0	(13.939, 14.029]	13.98	0		(19255.733, 19379.964]	19317.8	0	(24.724, 24.884]	24.8	0
(1792.086, 1803.574]	1797.83	0	(635.739, 639.814]	637.78	0	(47.009, 47.31]	47.16	0	(14.029, 14.119]	14.07	0		(19379.964, 19504.194]	19442.1	0	(24.884, 25.043]	24.96	0
(1803.574, 1815.061]	1809.32	0	(639.814, 643.889]	641.85	0	(47.31, 47.612]	47.46	0	(14.119, 14.209]	14.16	0		(19504.194, 19628.425]	19566.3	0	(25.043, 25.202]	25.12	0
(1815.061, 1826.549]	1820.8	0	(643.889, 647.964]	645.93	0	(47.612, 47.913]	47.76	0	(14.209, 14.298]	14.25	0		(19628.425, 19752.655]	19690.5	0	(25.202, 25.362]	25.28	0
(1826.549, 1838.037]	1832.29	0	(647.964, 652.04]	650	0	(47.913, 48.214]	48.06	0	(14.298, 14.388]	14.34	0		(19752.655, 19876.886]	19814.8	0	(25.362, 25.521]	25.44	0
(1838.037, 1849.524]	1843.78	0	(652.04, 656.115]	654.08	0	(48.214, 48.516]	48.36	0	(14.388, 14.478]	14.43	0		(19876.886, 20001.116]	19939	0	(25.521, 25.68]	25.6	0
(1849.524, 1861.012]	1855.27	0	(656.115, 660.19]	658.15	0	(48.516, 48.817]	48.67	0	(14.478, 14.568]	14.52	0		(20001.116, 20125.347]	20063.2	0	(25.68, 25.84]	25.76	0
(1861.012, 1872.5]	1866.76	0	(660.19, 664.265]	662.23	0	(48.817, 49.118]	48.97	0	(14.568, 14.658]	14.61	0		(20125.347, 20249.578]	20187.5	0	(25.84, 25.999]	25.92	0
(1872.5, 1883.988]	1878.24	0	(664.265, 668.341]	666.3	0	(49.118, 49.42]	49.27	0	(14.658, 14.748]	14.7	0		(20249.578, 20373.808]	20311.7	0	(25.999, 26.158]	26.08	0
(1883.988, 1895.475]	1889.73	0	(668.341, 672.416]	670.38	0	(49.42, 49.721]	49.57	0	(14.748, 14.838]	14.79	0		(20373.808, 20498.039]	20435.9	0	(26.158, 26.318]	26.24	0
(1895.475, 1906.963]	1901.22	0	(672.416, 676.491]	674.45	0	(49.721, 50.022]	49.87	0	(14.838, 14.928]	14.88	0		(20498.039, 20622.269]	20560.2	0	(26.318, 26.477]	26.4	0
(1906.963, 1918.451]	1912.71	0	(676.491, 680.566]	678.53	0	(50.022, 50.324]	50.17	0	(14.928, 15.018]	14.97	0		(20622.269, 20746.5]	20684.4	0	(26.477, 26.636]	26.56	0
(1918.451, 1929.939]	1924.2	0	(680.566, 684.642]	682.6	0	(50.324, 50.625]	50.47	0	(15.018, 15.108]	15.06	0		(20746.5, 20870.73]	20808.6	0	(26.636, 26.796]	26.72	0
(1929.939, 1941.426]	1935.68	0	(684.642, 688.717]	686.68	0	(50.625, 50.926]	50.78	0	(15.108, 15.198]	15.15	0		(20870.73, 20994.961]	20932.8	0	(26.796, 26.955]	26.88	0
(1941.426, 1952.914]	1947.17	0	(688.717, 692.792]	690.75	0	(50.926, 51.228]	51.08	0	(15.198, 15.288]	15.24	0		(20994.961, 21119.191]	21057.1	0	(26.955, 27.114]	27.03	0
(1952.914, 1964.402]	1958.66	0	(692.792, 696.867]	694.83	0	(51.228, 51.529]	51.38	0	(15.288, 15.377]	15.33	0		(21119.191, 21243.422]	21181.3	0	(27.114, 27.274]	27.19	0
(1964.402, 1975.89]	1970.15	0	(696.867, 700.943]	698.91	0	(51.529, 51.83]	51.68	0	(15.377, 15.467]	15.42	0		(21243.422, 21367.652]	21305.5	0	(27.274, 27.433]	27.35	0
(1975.89, 1987.377]	1981.63	0	(700.943, 705.018]	702.98	0	(51.83, 52.132]	51.98	0	(15.467, 15.557]	15.51	0		(21367.652, 21491.883]	21429.8	0	(27.433, 27.592]	27.51	0
(1987.377, 1998.865]	1993.12	0	(705.018, 709.093]	707.06	0	(52.132, 52.433]	52.28	0	(15.557, 15.647]	15.6	0		(21491.883, 21616.113]	21554	0	(27.592, 27.752]	27.67	0
(1998.865, 2010.353]	2004.61	0	(709.093, 713.168]	711.13	0	(52.433, 52.734]	52.58	0	(15.647, 15.737]	15.69	0		(21616.113, 21740.344]	21678.2	0	(27.752, 27.911]	27.83	0
(2010.353, 2021.84]	2016.1	0	(713.168, 717.244]	715.21	0	(52.734, 53.036]	52.89	0	(15.737, 15.827]	15.78	0		(21740.344, 21864.575]	21802.5	0	(27.911, 28.07]	27.99	0
(2021.84, 2033.328]	2027.58	0	(717.244, 721.319]	719.28	0	(53.036, 53.337]	53.19	0	(15.827, 15.917]	15.87	0		(21864.575, 21988.805]	21926.7	0	(28.07, 28.23]	28.15	0
(2033.328, 2044.816]	2039.07	0	(721.319, 725.394]	723.36	0	(53.337, 53.638]	53.49	0	(15.917, 16.007]	15.96	0		(21988.805, 22113.036]	22050.9	0	(28.23, 28.389]	28.31	0
(2044.816, 2056.304]	2050.56	0	(725.394, 729.469]	727.43	0	(53.638, 53.94]	53.79	0	(16.007, 16.097]	16.05	0		(22113.036, 22237.266]	22175.2	0	(28.389, 28.548]	28.47	0
(2056.304, 2067.791]	2062.05	0	(729.469, 733.545]	731.51	0	(53.94, 54.241]	54.09	0	(16.097, 16.187]	16.14	0		(22237.266, 22361.497]	22299.4	0	(28.548, 28.708]	28.63	0
(2067.791, 2079.279]	2073.54	0	(733.545, 737.62]	735.58	0	(54.241, 54.542]	54.39	0	(16.187, 16.277]	16.23	0		(22361.497, 22485.727]	22423.6	0	(28.708, 28.867]	28.79	0
(2079.279, 2090.767]	2085.02	0	(737.62, 741.695]	739.66	0	(54.542, 54.844]	54.69	0	(16.277, 16.367]	16.32	0		(22485.727, 22609.958]	22547.8	0	(28.867, 29.026]	28.95	0
(2090.767, 2102.255]	2096.51	0	(741.695, 745.77]	743.73	0	(54.844, 55.145]	54.99	0	(16.367, 16.456]	16.41	0		(22609.958, 22734.188]	22672.1	0	(29.026, 29.186]	29.11	0
(2102.255, 2113.742]	2108	0	(745.77, 749.846]	747.81	0	(55.145, 55.446]	55.3	0	(16.456, 16.546]	16.5	0		(22734.188, 22858.419]	22796.3	0	(29.186, 29.345]	29.27	0
(2113.742, 2125.23]	2119.49	0	(749.846, 753.921]	751.88	0	(55.446, 55.748]	55.6	0	(16.546, 16.636]	16.59	0		(22858.419, 22982.649]	22920.5	0	(29.345, 29.504]	29.42	0
(2125.23, 2136.718]	2130.97	0	(753.921, 757.996]	755.96	0	(55.748, 56.049]	55.9	0	(16.636, 16.726]	16.68	0		(22982.649, 23106.88]	23044.8	0	(29.504, 29.664]	29.58	0
(2136.718, 2148.205]	2142.46	0	(757.996, 762.071]	760.03	0	(56.049, 56.35]	56.2	0	(16.726, 16.816]	16.77	0		(23106.88, 23231.11]	23169	0	(29.664, 29.823]	29.74	0
(2148.205, 2159.693]	2153.95	0	(762.071, 766.147]	764.11	0	(56.35, 56.652]	56.5	0	(16.816, 16.906]	16.86	0		(23231.11, 23355.341]	23293.2	0	(29.823, 29.982]	29.9	0
(2159.693, 2171.181]	2165.44	0	(766.147, 770.222]	768.18	0	(56.652, 56.953]	56.8	0	(16.906, 16.996]	16.95	0		(23355.341, 23479.571]	23417.5	0	(29.982, 30.142]	30.06	0
(2171.181, 2182.669]	2176.93	0	(770.222, 774.297]	772.26	0	(56.953, 57.254]	57.1	0	(16.996, 17.086]	17.04	0		(23479.571, 23603.802]	23541.7	0	(30.142, 30.301]	30.22	0
(2182.669, 2194.156]	2188.41	0	(774.297, 778.372]	776.33	0	(57.254, 57.556]	57.41	0	(17.086, 17.176]	17.13	0		(23603.802, 23728.033]	23665.9	0	(30.301, 30.46]	30.38	0
(2194.156, 2205.644]	2199.9	0	(778.372, 782.448]	780.41	0	(57.556, 57.857]	57.71	0	(17.176, 17.266]	17.22	0		(23728.033, 23852.263]	23790.2	0	(30.46, 30.62]	30.54	0
(2205.644, 2217.132]	2211.39	0	(782.448, 786.523]	784.49	0	(57.857, 58.158]	58.01	0	(17.266, 17.356]	17.31	0		(23852.263, 23976.494]	23914.4	0	(30.62, 30.779]	30.7	0
(2217.132, 2228.62]	2222.88	0	(786.523, 790.598]	788.56	0	(58.158, 58.46]	58.31	0	(17.356, 17.446]	17.4	0		(23976.494, 24100.724]	24038.6	0	(30.779, 30.938]	30.86	0
(2228.62, 2240.107]	2234.36	0	(790.598, 794.673]	792.64	0	(58.46, 58.761]	58.61	0	(17.446, 17.535]	17.49	0		(24100.724, 24224.955]	24162.8	0	(30.938, 31.098]	31.02	0
(2240.107, 2251.595]	2245.85	0	(794.673, 798.749]	796.71	0	(58.761, 59.062]	58.91	0	(17.535, 17.625]	17.58	0		(24224.955, 24349.185]	24287.1	0	(31.098, 31.257]	31.18	0
(2251.595, 2263.083]	2257.34	0	(798.749, 802.824]	800.79	0	(59.062, 59.364]	59.21	0	(17.625, 17.715]	17.67	0		(24349.185, 24473.416]	24411.3	0	(31.257, 31.416]	31.34	0
(2263.083, 2274.57]	2268.83	0	(802.824, 806.899]	804.86	0	(59.364, 59.665]	59.51	0	(17.715, 17.805]	17.76	0		(24473.416, 24597.646]	24535.5	0	(31.416, 31.576]	31.5	0
(2274.57, 2286.058]	2280.31	0	(806.899, 810.974]	808.94	0	(59.665, 59.966]	59.82	0	(17.805, 17.895]	17.85	0		(24597.646, 24721.877]	24659.8	0	(31.576, 31.735]	31.66	0
(2286.058, 2297.546]	2291.8	0	(810.974, 815.05]	813.01	0	(59.966, 60.268]	60.12	0	(17.895, 17.985]	17.94	0		(24721.877, 24846.107]	24784	0	(31.735, 31.894]	31.81	0

## Sheet: Table S5
Table S5. Underlying data for Figure 6 in supporting information S1
Scope 1 Plots													Scope 2 Plots
pre_restriction_lbg_fuel_spd_intensity_2_interval	pre_restriction_lbg_fuel_spd_intensity_2_midpoint	pre_restriction_lbg_fuel_spd_intensity_2_proportion	post_restriction_lbg_gas_spd_intensity_2_interval	post_restriction_lbg_gas_spd_intensity_2_midpoint	post_restriction_lbg_gas_spd_intensity_2_proportion	pre_restriction_lbg_fuel_spd_intensity_3_interval	pre_restriction_lbg_fuel_spd_intensity_3_midpoint	pre_restriction_lbg_fuel_spd_intensity_3_proportion	post_restriction_lbg_gas_spd_intensity_3_interval	post_restriction_lbg_gas_spd_intensity_3_midpoint	post_restriction_lbg_gas_spd_intensity_3_proportion		pre_restriction_lbg_elec_spd_intensity_2_interval	pre_restriction_lbg_elec_spd_intensity_2_midpoint	pre_restriction_lbg_elec_spd_intensity_2_proportion	pre_restriction_lbg_elec_spd_intensity_3_interval	pre_restriction_lbg_elec_spd_intensity_3_midpoint	pre_restriction_lbg_elec_spd_intensity_3_proportion
(-0.0333, 0.167]	0.07	0.29	(-0.0146, 0.0746]	0.03	0.29	(-0.00327, 0.041]	0.02	0.05	(-0.00138, 0.0143]	0.01	0.02		(-0.0438, 0.221]	0.09	0.26	(0.0114, 0.0554]	0.03	0.01
(0.167, 0.334]	0.25	0.14	(0.0746, 0.149]	0.11	0.16	(0.041, 0.0778]	0.06	0.06	(0.0143, 0.0274]	0.02	0.06		(0.221, 0.442]	0.33	0.17	(0.0554, 0.0921]	0.07	0.04
(0.334, 0.5]	0.42	0.1	(0.149, 0.223]	0.19	0.11	(0.0778, 0.115]	0.1	0.06	(0.0274, 0.0405]	0.03	0.05		(0.442, 0.663]	0.55	0.11	(0.0921, 0.129]	0.11	0.05
(0.5, 0.667]	0.58	0.07	(0.223, 0.298]	0.26	0.08	(0.115, 0.152]	0.13	0.05	(0.0405, 0.0536]	0.05	0.05		(0.663, 0.883]	0.77	0.08	(0.129, 0.165]	0.15	0.05
(0.667, 0.834]	0.75	0.06	(0.298, 0.372]	0.33	0.06	(0.152, 0.188]	0.17	0.05	(0.0536, 0.0667]	0.06	0.05		(0.883, 1.104]	0.99	0.06	(0.165, 0.202]	0.18	0.05
(0.834, 1.0]	0.92	0.05	(0.372, 0.446]	0.41	0.05	(0.188, 0.225]	0.21	0.04	(0.0667, 0.0798]	0.07	0.04		(1.104, 1.325]	1.21	0.05	(0.202, 0.239]	0.22	0.04
(1.0, 1.167]	1.08	0.04	(0.446, 0.521]	0.48	0.04	(0.225, 0.262]	0.24	0.04	(0.0798, 0.0929]	0.09	0.04		(1.325, 1.546]	1.44	0.04	(0.239, 0.275]	0.26	0.04
(1.167, 1.334]	1.25	0.03	(0.521, 0.595]	0.56	0.03	(0.262, 0.299]	0.28	0.04	(0.0929, 0.106]	0.1	0.04		(1.546, 1.767]	1.66	0.03	(0.275, 0.312]	0.29	0.04
(1.334, 1.501]	1.42	0.03	(0.595, 0.669]	0.63	0.03	(0.299, 0.336]	0.32	0.03	(0.106, 0.119]	0.11	0.03		(1.767, 1.987]	1.88	0.03	(0.312, 0.349]	0.33	0.03
(1.501, 1.667]	1.58	0.03	(0.669, 0.744]	0.71	0.02	(0.336, 0.373]	0.35	0.03	(0.119, 0.132]	0.13	0.03		(1.987, 2.208]	2.1	0.02	(0.349, 0.385]	0.37	0.03
(1.667, 1.834]	1.75	0.02	(0.744, 0.818]	0.78	0.02	(0.373, 0.41]	0.39	0.03	(0.132, 0.145]	0.14	0.03		(2.208, 2.429]	2.32	0.02	(0.385, 0.422]	0.4	0.03
(1.834, 2.001]	1.92	0.02	(0.818, 0.892]	0.86	0.02	(0.41, 0.447]	0.43	0.03	(0.145, 0.158]	0.15	0.03		(2.429, 2.65]	2.54	0.02	(0.422, 0.459]	0.44	0.03
(2.001, 2.167]	2.08	0.02	(0.892, 0.967]	0.93	0.01	(0.447, 0.483]	0.46	0.02	(0.158, 0.172]	0.16	0.03		(2.65, 2.87]	2.76	0.01	(0.459, 0.495]	0.48	0.02
(2.167, 2.334]	2.25	0.01	(0.967, 1.041]	1	0.01	(0.483, 0.52]	0.5	0.02	(0.172, 0.185]	0.18	0.02		(2.87, 3.091]	2.98	0.01	(0.495, 0.532]	0.51	0.02
(2.334, 2.501]	2.42	0.01	(1.041, 1.115]	1.08	0.01	(0.52, 0.557]	0.54	0.02	(0.185, 0.198]	0.19	0.02		(3.091, 3.312]	3.2	0.01	(0.532, 0.569]	0.55	0.02
(2.501, 2.668]	2.58	0.01	(1.115, 1.19]	1.15	0.01	(0.557, 0.594]	0.58	0.02	(0.198, 0.211]	0.2	0.02		(3.312, 3.533]	3.42	0.01	(0.569, 0.605]	0.59	0.02
(2.668, 2.834]	2.75	0.01	(1.19, 1.264]	1.23	0.01	(0.594, 0.631]	0.61	0.02	(0.211, 0.224]	0.22	0.02		(3.533, 3.754]	3.64	0.01	(0.605, 0.642]	0.62	0.02
(2.834, 3.001]	2.92	0.01	(1.264, 1.338]	1.3	0.01	(0.631, 0.668]	0.65	0.02	(0.224, 0.237]	0.23	0.02		(3.754, 3.974]	3.86	0.01	(0.642, 0.679]	0.66	0.02
(3.001, 3.168]	3.08	0.01	(1.338, 1.413]	1.38	0.01	(0.668, 0.705]	0.69	0.02	(0.237, 0.25]	0.24	0.02		(3.974, 4.195]	4.08	0.01	(0.679, 0.715]	0.7	0.02
(3.168, 3.335]	3.25	0.01	(1.413, 1.487]	1.45	0	(0.705, 0.742]	0.72	0.02	(0.25, 0.263]	0.26	0.02		(4.195, 4.416]	4.31	0	(0.715, 0.752]	0.73	0.02
(3.335, 3.501]	3.42	0.01	(1.487, 1.561]	1.52	0	(0.742, 0.778]	0.76	0.01	(0.263, 0.276]	0.27	0.01		(4.416, 4.637]	4.53	0	(0.752, 0.789]	0.77	0.02
(3.501, 3.668]	3.58	0.01	(1.561, 1.636]	1.6	0	(0.778, 0.815]	0.8	0.01	(0.276, 0.289]	0.28	0.01		(4.637, 4.857]	4.75	0	(0.789, 0.825]	0.81	0.02
(3.668, 3.835]	3.75	0	(1.636, 1.71]	1.67	0	(0.815, 0.852]	0.83	0.01	(0.289, 0.303]	0.3	0.01		(4.857, 5.078]	4.97	0	(0.825, 0.862]	0.84	0.02
(3.835, 4.001]	3.92	0	(1.71, 1.784]	1.75	0	(0.852, 0.889]	0.87	0.01	(0.303, 0.316]	0.31	0.01		(5.078, 5.299]	5.19	0	(0.862, 0.899]	0.88	0.01
(4.001, 4.168]	4.08	0	(1.784, 1.859]	1.82	0	(0.889, 0.926]	0.91	0.01	(0.316, 0.329]	0.32	0.01		(5.299, 5.52]	5.41	0	(0.899, 0.935]	0.92	0.01
(4.168, 4.335]	4.25	0	(1.859, 1.933]	1.9	0	(0.926, 0.963]	0.94	0.01	(0.329, 0.342]	0.34	0.01		(5.52, 5.741]	5.63	0	(0.935, 0.972]	0.95	0.01
(4.335, 4.502]	4.42	0	(1.933, 2.008]	1.97	0	(0.963, 1.0]	0.98	0.01	(0.342, 0.355]	0.35	0.01		(5.741, 5.961]	5.85	0	(0.972, 1.009]	0.99	0.01
(4.502, 4.668]	4.59	0	(2.008, 2.082]	2.05	0	(1.0, 1.036]	1.02	0.01	(0.355, 0.368]	0.36	0.01		(5.961, 6.182]	6.07	0	(1.009, 1.045]	1.03	0.01
(4.668, 4.835]	4.75	0	(2.082, 2.156]	2.12	0	(1.036, 1.073]	1.05	0.01	(0.368, 0.381]	0.37	0.01		(6.182, 6.403]	6.29	0	(1.045, 1.082]	1.06	0.01
(4.835, 5.002]	4.92	0	(2.156, 2.231]	2.19	0	(1.073, 1.11]	1.09	0.01	(0.381, 0.394]	0.39	0.01		(6.403, 6.624]	6.51	0	(1.082, 1.119]	1.1	0.01
(5.002, 5.168]	5.09	0	(2.231, 2.305]	2.27	0	(1.11, 1.147]	1.13	0.01	(0.394, 0.407]	0.4	0.01		(6.624, 6.844]	6.73	0	(1.119, 1.155]	1.14	0.01
(5.168, 5.335]	5.25	0	(2.305, 2.379]	2.34	0	(1.147, 1.184]	1.17	0.01	(0.407, 0.42]	0.41	0.01		(6.844, 7.065]	6.95	0	(1.155, 1.192]	1.17	0.01
(5.335, 5.502]	5.42	0	(2.379, 2.454]	2.42	0	(1.184, 1.221]	1.2	0.01	(0.42, 0.434]	0.43	0.01		(7.065, 7.286]	7.18	0	(1.192, 1.229]	1.21	0.01
(5.502, 5.669]	5.59	0	(2.454, 2.528]	2.49	0	(1.221, 1.258]	1.24	0.01	(0.434, 0.447]	0.44	0.01		(7.286, 7.507]	7.4	0	(1.229, 1.265]	1.25	0.01
(5.669, 5.835]	5.75	0	(2.528, 2.602]	2.57	0	(1.258, 1.295]	1.28	0.01	(0.447, 0.46]	0.45	0.01		(7.507, 7.727]	7.62	0	(1.265, 1.302]	1.28	0.01
(5.835, 6.002]	5.92	0	(2.602, 2.677]	2.64	0	(1.295, 1.331]	1.31	0.01	(0.46, 0.473]	0.47	0.01		(7.727, 7.948]	7.84	0	(1.302, 1.339]	1.32	0.01
(6.002, 6.169]	6.09	0	(2.677, 2.751]	2.71	0	(1.331, 1.368]	1.35	0.01	(0.473, 0.486]	0.48	0.01		(7.948, 8.169]	8.06	0	(1.339, 1.375]	1.36	0.01
(6.169, 6.336]	6.25	0	(2.751, 2.825]	2.79	0	(1.368, 1.405]	1.39	0.01	(0.486, 0.499]	0.49	0.01		(8.169, 8.39]	8.28	0	(1.375, 1.412]	1.39	0.01
(6.336, 6.502]	6.42	0	(2.825, 2.9]	2.86	0	(1.405, 1.442]	1.42	0.01	(0.499, 0.512]	0.51	0.01		(8.39, 8.611]	8.5	0	(1.412, 1.449]	1.43	0.01
(6.502, 6.669]	6.59	0	(2.9, 2.974]	2.94	0	(1.442, 1.479]	1.46	0.01	(0.512, 0.525]	0.52	0.01		(8.611, 8.831]	8.72	0	(1.449, 1.485]	1.47	0.01
(6.669, 6.836]	6.75	0	(2.974, 3.048]	3.01	0	(1.479, 1.516]	1.5	0.01	(0.525, 0.538]	0.53	0.01		(8.831, 9.052]	8.94	0	(1.485, 1.522]	1.5	0.01
(6.836, 7.002]	6.92	0	(3.048, 3.123]	3.09	0	(1.516, 1.553]	1.53	0.01	(0.538, 0.551]	0.54	0.01		(9.052, 9.273]	9.16	0	(1.522, 1.559]	1.54	0.01
(7.002, 7.169]	7.09	0	(3.123, 3.197]	3.16	0	(1.553, 1.59]	1.57	0.01	(0.551, 0.565]	0.56	0.01		(9.273, 9.494]	9.38	0	(1.559, 1.595]	1.58	0.01
(7.169, 7.336]	7.25	0	(3.197, 3.271]	3.23	0	(1.59, 1.626]	1.61	0.01	(0.565, 0.578]	0.57	0.01		(9.494, 9.714]	9.6	0	(1.595, 1.632]	1.61	0.01
(7.336, 7.503]	7.42	0	(3.271, 3.346]	3.31	0	(1.626, 1.663]	1.64	0.01	(0.578, 0.591]	0.58	0.01		(9.714, 9.935]	9.82	0	(1.632, 1.669]	1.65	0.01
(7.503, 7.669]	7.59	0	(3.346, 3.42]	3.38	0	(1.663, 1.7]	1.68	0.01	(0.591, 0.604]	0.6	0		(9.935, 10.156]	10.05	0	(1.669, 1.705]	1.69	0
(7.669, 7.836]	7.75	0	(3.42, 3.494]	3.46	0	(1.7, 1.737]	1.72	0.01	(0.604, 0.617]	0.61	0		(10.156, 10.377]	10.27	0	(1.705, 1.742]	1.72	0
(7.836, 8.003]	7.92	0	(3.494, 3.569]	3.53	0	(1.737, 1.774]	1.76	0	(0.617, 0.63]	0.62	0		(10.377, 10.598]	10.49	0	(1.742, 1.779]	1.76	0
(8.003, 8.17]	8.09	0	(3.569, 3.643]	3.61	0	(1.774, 1.811]	1.79	0	(0.63, 0.643]	0.64	0		(10.598, 10.818]	10.71	0	(1.779, 1.815]	1.8	0
(8.17, 8.336]	8.25	0	(3.643, 3.717]	3.68	0	(1.811, 1.848]	1.83	0	(0.643, 0.656]	0.65	0		(10.818, 11.039]	10.93	0	(1.815, 1.852]	1.83	0
(8.336, 8.503]	8.42	0	(3.717, 3.792]	3.75	0	(1.848, 1.885]	1.87	0	(0.656, 0.669]	0.66	0		(11.039, 11.26]	11.15	0	(1.852, 1.889]	1.87	0
(8.503, 8.67]	8.59	0	(3.792, 3.866]	3.83	0	(1.885, 1.921]	1.9	0	(0.669, 0.682]	0.68	0		(11.26, 11.481]	11.37	0	(1.889, 1.925]	1.91	0
(8.67, 8.836]	8.75	0	(3.866, 3.94]	3.9	0	(1.921, 1.958]	1.94	0	(0.682, 0.696]	0.69	0		(11.481, 11.701]	11.59	0	(1.925, 1.962]	1.94	0
(8.836, 9.003]	8.92	0	(3.94, 4.015]	3.98	0	(1.958, 1.995]	1.98	0	(0.696, 0.709]	0.7	0		(11.701, 11.922]	11.81	0	(1.962, 1.999]	1.98	0
(9.003, 9.17]	9.09	0	(4.015, 4.089]	4.05	0	(1.995, 2.032]	2.01	0	(0.709, 0.722]	0.72	0		(11.922, 12.143]	12.03	0	(1.999, 2.035]	2.02	0
(9.17, 9.337]	9.25	0	(4.089, 4.163]	4.13	0	(2.032, 2.069]	2.05	0	(0.722, 0.735]	0.73	0		(12.143, 12.364]	12.25	0	(2.035, 2.072]	2.05	0
(9.337, 9.503]	9.42	0	(4.163, 4.238]	4.2	0	(2.069, 2.106]	2.09	0	(0.735, 0.748]	0.74	0		(12.364, 12.585]	12.47	0	(2.072, 2.108]	2.09	0
(9.503, 9.67]	9.59	0	(4.238, 4.312]	4.28	0	(2.106, 2.143]	2.12	0	(0.748, 0.761]	0.75	0		(12.585, 12.805]	12.7	0	(2.108, 2.145]	2.13	0
(9.67, 9.837]	9.75	0	(4.312, 4.386]	4.35	0	(2.143, 2.179]	2.16	0	(0.761, 0.774]	0.77	0		(12.805, 13.026]	12.92	0	(2.145, 2.182]	2.16	0
(9.837, 10.003]	9.92	0	(4.386, 4.461]	4.42	0	(2.179, 2.216]	2.2	0	(0.774, 0.787]	0.78	0		(13.026, 13.247]	13.14	0	(2.182, 2.218]	2.2	0
(10.003, 10.17]	10.09	0	(4.461, 4.535]	4.5	0	(2.216, 2.253]	2.23	0	(0.787, 0.8]	0.79	0		(13.247, 13.468]	13.36	0	(2.218, 2.255]	2.24	0
(10.17, 10.337]	10.25	0	(4.535, 4.61]	4.57	0	(2.253, 2.29]	2.27	0	(0.8, 0.813]	0.81	0		(13.468, 13.688]	13.58	0	(2.255, 2.292]	2.27	0
(10.337, 10.504]	10.42	0	(4.61, 4.684]	4.65	0	(2.29, 2.327]	2.31	0	(0.813, 0.827]	0.82	0		(13.688, 13.909]	13.8	0	(2.292, 2.328]	2.31	0
(10.504, 10.67]	10.59	0	(4.684, 4.758]	4.72	0	(2.327, 2.364]	2.35	0	(0.827, 0.84]	0.83	0		(13.909, 14.13]	14.02	0	(2.328, 2.365]	2.35	0
(10.67, 10.837]	10.75	0	(4.758, 4.833]	4.8	0	(2.364, 2.401]	2.38	0	(0.84, 0.853]	0.85	0		(14.13, 14.351]	14.24	0	(2.365, 2.402]	2.38	0
(10.837, 11.004]	10.92	0	(4.833, 4.907]	4.87	0	(2.401, 2.438]	2.42	0	(0.853, 0.866]	0.86	0		(14.351, 14.571]	14.46	0	(2.402, 2.438]	2.42	0
(11.004, 11.171]	11.09	0	(4.907, 4.981]	4.94	0	(2.438, 2.474]	2.46	0	(0.866, 0.879]	0.87	0		(14.571, 14.792]	14.68	0	(2.438, 2.475]	2.46	0
(11.171, 11.337]	11.25	0	(4.981, 5.056]	5.02	0	(2.474, 2.511]	2.49	0	(0.879, 0.892]	0.89	0		(14.792, 15.013]	14.9	0	(2.475, 2.512]	2.49	0
(11.337, 11.504]	11.42	0	(5.056, 5.13]	5.09	0	(2.511, 2.548]	2.53	0	(0.892, 0.905]	0.9	0		(15.013, 15.234]	15.12	0	(2.512, 2.548]	2.53	0
(11.504, 11.671]	11.59	0	(5.13, 5.204]	5.17	0	(2.548, 2.585]	2.57	0	(0.905, 0.918]	0.91	0		(15.234, 15.455]	15.34	0	(2.548, 2.585]	2.57	0
(11.671, 11.837]	11.75	0	(5.204, 5.279]	5.24	0	(2.585, 2.622]	2.6	0	(0.918, 0.931]	0.92	0		(15.455, 15.675]	15.57	0	(2.585, 2.622]	2.6	0
(11.837, 12.004]	11.92	0	(5.279, 5.353]	5.32	0	(2.622, 2.659]	2.64	0	(0.931, 0.944]	0.94	0		(15.675, 15.896]	15.79	0	(2.622, 2.658]	2.64	0
(12.004, 12.171]	12.09	0	(5.353, 5.427]	5.39	0	(2.659, 2.696]	2.68	0	(0.944, 0.958]	0.95	0		(15.896, 16.117]	16.01	0	(2.658, 2.695]	2.68	0
(12.171, 12.338]	12.25	0	(5.427, 5.502]	5.46	0	(2.696, 2.733]	2.71	0	(0.958, 0.971]	0.96	0		(16.117, 16.338]	16.23	0	(2.695, 2.732]	2.71	0
(12.338, 12.504]	12.42	0	(5.502, 5.576]	5.54	0	(2.733, 2.769]	2.75	0	(0.971, 0.984]	0.98	0		(16.338, 16.558]	16.45	0	(2.732, 2.768]	2.75	0
(12.504, 12.671]	12.59	0	(5.576, 5.65]	5.61	0	(2.769, 2.806]	2.79	0	(0.984, 0.997]	0.99	0		(16.558, 16.779]	16.67	0	(2.768, 2.805]	2.79	0
(12.671, 12.838]	12.75	0	(5.65, 5.725]	5.69	0	(2.806, 2.843]	2.82	0	(0.997, 1.01]	1	0		(16.779, 17.0]	16.89	0	(2.805, 2.842]	2.82	0
(12.838, 13.005]	12.92	0	(5.725, 5.799]	5.76	0	(2.843, 2.88]	2.86	0	(1.01, 1.023]	1.02	0		(17.0, 17.221]	17.11	0	(2.842, 2.878]	2.86	0
(13.005, 13.171]	13.09	0	(5.799, 5.873]	5.84	0	(2.88, 2.917]	2.9	0	(1.023, 1.036]	1.03	0		(17.221, 17.442]	17.33	0	(2.878, 2.915]	2.9	0
(13.171, 13.338]	13.25	0	(5.873, 5.948]	5.91	0	(2.917, 2.954]	2.94	0	(1.036, 1.049]	1.04	0		(17.442, 17.662]	17.55	0	(2.915, 2.952]	2.93	0
(13.338, 13.505]	13.42	0	(5.948, 6.022]	5.99	0	(2.954, 2.991]	2.97	0	(1.049, 1.062]	1.06	0		(17.662, 17.883]	17.77	0	(2.952, 2.988]	2.97	0
(13.505, 13.671]	13.59	0	(6.022, 6.096]	6.06	0	(2.991, 3.028]	3.01	0	(1.062, 1.075]	1.07	0		(17.883, 18.104]	17.99	0	(2.988, 3.025]	3.01	0
(13.671, 13.838]	13.75	0	(6.096, 6.171]	6.13	0	(3.028, 3.064]	3.05	0	(1.075, 1.089]	1.08	0		(18.104, 18.325]	18.21	0	(3.025, 3.062]	3.04	0
(13.838, 14.005]	13.92	0	(6.171, 6.245]	6.21	0	(3.064, 3.101]	3.08	0	(1.089, 1.102]	1.1	0		(18.325, 18.545]	18.44	0	(3.062, 3.098]	3.08	0
(14.005, 14.172]	14.09	0	(6.245, 6.319]	6.28	0	(3.101, 3.138]	3.12	0	(1.102, 1.115]	1.11	0		(18.545, 18.766]	18.66	0	(3.098, 3.135]	3.12	0
(14.172, 14.338]	14.25	0	(6.319, 6.394]	6.36	0	(3.138, 3.175]	3.16	0	(1.115, 1.128]	1.12	0		(18.766, 18.987]	18.88	0	(3.135, 3.172]	3.15	0
(14.338, 14.505]	14.42	0	(6.394, 6.468]	6.43	0	(3.175, 3.212]	3.19	0	(1.128, 1.141]	1.13	0		(18.987, 19.208]	19.1	0	(3.172, 3.208]	3.19	0
(14.505, 14.672]	14.59	0	(6.468, 6.542]	6.51	0	(3.212, 3.249]	3.23	0	(1.141, 1.154]	1.15	0		(19.208, 19.429]	19.32	0	(3.208, 3.245]	3.23	0
(14.672, 14.838]	14.75	0	(6.542, 6.617]	6.58	0	(3.249, 3.286]	3.27	0	(1.154, 1.167]	1.16	0		(19.429, 19.649]	19.54	0	(3.245, 3.282]	3.26	0
(14.838, 15.005]	14.92	0	(6.617, 6.691]	6.65	0	(3.286, 3.322]	3.3	0	(1.167, 1.18]	1.17	0		(19.649, 19.87]	19.76	0	(3.282, 3.318]	3.3	0
(15.005, 15.172]	15.09	0	(6.691, 6.765]	6.73	0	(3.322, 3.359]	3.34	0	(1.18, 1.193]	1.19	0		(19.87, 20.091]	19.98	0	(3.318, 3.355]	3.34	0
(15.172, 15.339]	15.26	0	(6.765, 6.84]	6.8	0	(3.359, 3.396]	3.38	0	(1.193, 1.206]	1.2	0		(20.091, 20.312]	20.2	0	(3.355, 3.392]	3.37	0
(15.339, 15.505]	15.42	0	(6.84, 6.914]	6.88	0	(3.396, 3.433]	3.41	0	(1.206, 1.22]	1.21	0		(20.312, 20.532]	20.42	0	(3.392, 3.428]	3.41	0
(15.505, 15.672]	15.59	0	(6.914, 6.989]	6.95	0	(3.433, 3.47]	3.45	0	(1.22, 1.233]	1.23	0		(20.532, 20.753]	20.64	0	(3.428, 3.465]	3.45	0
(15.672, 15.839]	15.76	0	(6.989, 7.063]	7.03	0	(3.47, 3.507]	3.49	0	(1.233, 1.246]	1.24	0		(20.753, 20.974]	20.86	0	(3.465, 3.502]	3.48	0
(15.839, 16.006]	15.92	0	(7.063, 7.137]	7.1	0	(3.507, 3.544]	3.53	0	(1.246, 1.259]	1.25	0		(20.974, 21.195]	21.08	0	(3.502, 3.538]	3.52	0
(16.006, 16.172]	16.09	0	(7.137, 7.212]	7.17	0	(3.544, 3.581]	3.56	0	(1.259, 1.272]	1.27	0		(21.195, 21.415]	21.31	0	(3.538, 3.575]	3.56	0
(16.172, 16.339]	16.26	0	(7.212, 7.286]	7.25	0	(3.581, 3.617]	3.6	0	(1.272, 1.285]	1.28	0		(21.415, 21.636]	21.53	0	(3.575, 3.612]	3.59	0
(16.339, 16.506]	16.42	0	(7.286, 7.36]	7.32	0	(3.617, 3.654]	3.64	0	(1.285, 1.298]	1.29	0		(21.636, 21.857]	21.75	0	(3.612, 3.648]	3.63	0
(16.506, 16.672]	16.59	0	(7.36, 7.435]	7.4	0	(3.654, 3.691]	3.67	0	(1.298, 1.311]	1.3	0		(21.857, 22.078]	21.97	0	(3.648, 3.685]	3.67	0
(16.672, 16.839]	16.76	0	(7.435, 7.509]	7.47	0	(3.691, 3.728]	3.71	0	(1.311, 1.324]	1.32	0		(22.078, 22.299]	22.19	0	(3.685, 3.722]	3.7	0
(16.839, 17.006]	16.92	0	(7.509, 7.583]	7.55	0	(3.728, 3.765]	3.75	0	(1.324, 1.337]	1.33	0		(22.299, 22.519]	22.41	0	(3.722, 3.758]	3.74	0
(17.006, 17.173]	17.09	0	(7.583, 7.658]	7.62	0	(3.765, 3.802]	3.78	0	(1.337, 1.351]	1.34	0		(22.519, 22.74]	22.63	0	(3.758, 3.795]	3.78	0
(17.173, 17.339]	17.26	0	(7.658, 7.732]	7.7	0	(3.802, 3.839]	3.82	0	(1.351, 1.364]	1.36	0		(22.74, 22.961]	22.85	0	(3.795, 3.832]	3.81	0
(17.339, 17.506]	17.42	0	(7.732, 7.806]	7.77	0	(3.839, 3.876]	3.86	0	(1.364, 1.377]	1.37	0		(22.961, 23.182]	23.07	0	(3.832, 3.868]	3.85	0
(17.506, 17.673]	17.59	0	(7.806, 7.881]	7.84	0	(3.876, 3.912]	3.89	0	(1.377, 1.39]	1.38	0		(23.182, 23.402]	23.29	0	(3.868, 3.905]	3.89	0
(17.673, 17.839]	17.76	0	(7.881, 7.955]	7.92	0	(3.912, 3.949]	3.93	0	(1.39, 1.403]	1.4	0		(23.402, 23.623]	23.51	0	(3.905, 3.942]	3.92	0
(17.839, 18.006]	17.92	0	(7.955, 8.029]	7.99	0	(3.949, 3.986]	3.97	0	(1.403, 1.416]	1.41	0		(23.623, 23.844]	23.73	0	(3.942, 3.978]	3.96	0
(18.006, 18.173]	18.09	0	(8.029, 8.104]	8.07	0	(3.986, 4.023]	4	0	(1.416, 1.429]	1.42	0		(23.844, 24.065]	23.95	0	(3.978, 4.015]	4	0
(18.173, 18.34]	18.26	0	(8.104, 8.178]	8.14	0	(4.023, 4.06]	4.04	0	(1.429, 1.442]	1.44	0		(24.065, 24.286]	24.18	0	(4.015, 4.052]	4.03	0
(18.34, 18.506]	18.42	0	(8.178, 8.252]	8.22	0	(4.06, 4.097]	4.08	0	(1.442, 1.455]	1.45	0		(24.286, 24.506]	24.4	0	(4.052, 4.088]	4.07	0
(18.506, 18.673]	18.59	0	(8.252, 8.327]	8.29	0	(4.097, 4.134]	4.12	0	(1.455, 1.468]	1.46	0		(24.506, 24.727]	24.62	0	(4.088, 4.125]	4.11	0
(18.673, 18.84]	18.76	0	(8.327, 8.401]	8.36	0	(4.134, 4.171]	4.15	0	(1.468, 1.482]	1.48	0		(24.727, 24.948]	24.84	0	(4.125, 4.162]	4.14	0
(18.84, 19.007]	18.92	0	(8.401, 8.475]	8.44	0	(4.171, 4.207]	4.19	0	(1.482, 1.495]	1.49	0		(24.948, 25.169]	25.06	0	(4.162, 4.198]	4.18	0
(19.007, 19.173]	19.09	0	(8.475, 8.55]	8.51	0	(4.207, 4.244]	4.23	0	(1.495, 1.508]	1.5	0		(25.169, 25.389]	25.28	0	(4.198, 4.235]	4.22	0
(19.173, 19.34]	19.26	0	(8.55, 8.624]	8.59	0	(4.244, 4.281]	4.26	0	(1.508, 1.521]	1.51	0		(25.389, 25.61]	25.5	0	(4.235, 4.272]	4.25	0
(19.34, 19.507]	19.42	0	(8.624, 8.698]	8.66	0	(4.281, 4.318]	4.3	0	(1.521, 1.534]	1.53	0		(25.61, 25.831]	25.72	0	(4.272, 4.308]	4.29	0
(19.507, 19.673]	19.59	0	(8.698, 8.773]	8.74	0	(4.318, 4.355]	4.34	0	(1.534, 1.547]	1.54	0		(25.831, 26.052]	25.94	0	(4.308, 4.345]	4.33	0
(19.673, 19.84]	19.76	0	(8.773, 8.847]	8.81	0	(4.355, 4.392]	4.37	0	(1.547, 1.56]	1.55	0		(26.052, 26.273]	26.16	0	(4.345, 4.382]	4.36	0
(19.84, 20.007]	19.92	0	(8.847, 8.921]	8.88	0	(4.392, 4.429]	4.41	0	(1.56, 1.573]	1.57	0		(26.273, 26.493]	26.38	0	(4.382, 4.418]	4.4	0
(20.007, 20.174]	20.09	0	(8.921, 8.996]	8.96	0	(4.429, 4.465]	4.45	0	(1.573, 1.586]	1.58	0		(26.493, 26.714]	26.6	0	(4.418, 4.455]	4.44	0
(20.174, 20.34]	20.26	0	(8.996, 9.07]	9.03	0	(4.465, 4.502]	4.48	0	(1.586, 1.599]	1.59	0		(26.714, 26.935]	26.82	0	(4.455, 4.492]	4.47	0
(20.34, 20.507]	20.42	0	(9.07, 9.144]	9.11	0	(4.502, 4.539]	4.52	0	(1.599, 1.613]	1.61	0		(26.935, 27.156]	27.05	0	(4.492, 4.528]	4.51	0
(20.507, 20.674]	20.59	0	(9.144, 9.219]	9.18	0	(4.539, 4.576]	4.56	0	(1.613, 1.626]	1.62	0		(27.156, 27.376]	27.27	0	(4.528, 4.565]	4.55	0
(20.674, 20.841]	20.76	0	(9.219, 9.293]	9.26	0	(4.576, 4.613]	4.59	0	(1.626, 1.639]	1.63	0		(27.376, 27.597]	27.49	0	(4.565, 4.602]	4.58	0
(20.841, 21.007]	20.92	0	(9.293, 9.367]	9.33	0	(4.613, 4.65]	4.63	0	(1.639, 1.652]	1.65	0		(27.597, 27.818]	27.71	0	(4.602, 4.638]	4.62	0
(21.007, 21.174]	21.09	0	(9.367, 9.442]	9.4	0	(4.65, 4.687]	4.67	0	(1.652, 1.665]	1.66	0		(27.818, 28.039]	27.93	0	(4.638, 4.675]	4.66	0
(21.174, 21.341]	21.26	0	(9.442, 9.516]	9.48	0	(4.687, 4.724]	4.71	0	(1.665, 1.678]	1.67	0		(28.039, 28.259]	28.15	0	(4.675, 4.711]	4.69	0
(21.341, 21.507]	21.42	0	(9.516, 9.591]	9.55	0	(4.724, 4.76]	4.74	0	(1.678, 1.691]	1.68	0		(28.259, 28.48]	28.37	0	(4.711, 4.748]	4.73	0
(21.507, 21.674]	21.59	0	(9.591, 9.665]	9.63	0	(4.76, 4.797]	4.78	0	(1.691, 1.704]	1.7	0		(28.48, 28.701]	28.59	0	(4.748, 4.785]	4.77	0
(21.674, 21.841]	21.76	0	(9.665, 9.739]	9.7	0	(4.797, 4.834]	4.82	0	(1.704, 1.717]	1.71	0		(28.701, 28.922]	28.81	0	(4.785, 4.821]	4.8	0
(21.841, 22.008]	21.92	0	(9.739, 9.814]	9.78	0	(4.834, 4.871]	4.85	0	(1.717, 1.73]	1.72	0		(28.922, 29.143]	29.03	0	(4.821, 4.858]	4.84	0
(22.008, 22.174]	22.09	0	(9.814, 9.888]	9.85	0	(4.871, 4.908]	4.89	0	(1.73, 1.744]	1.74	0		(29.143, 29.363]	29.25	0	(4.858, 4.895]	4.88	0
(22.174, 22.341]	22.26	0	(9.888, 9.962]	9.93	0	(4.908, 4.945]	4.93	0	(1.744, 1.757]	1.75	0		(29.363, 29.584]	29.47	0	(4.895, 4.931]	4.91	0
(22.341, 22.508]	22.42	0	(9.962, 10.037]	10	0	(4.945, 4.982]	4.96	0	(1.757, 1.77]	1.76	0		(29.584, 29.805]	29.69	0	(4.931, 4.968]	4.95	0
(22.508, 22.674]	22.59	0	(10.037, 10.111]	10.07	0	(4.982, 5.019]	5	0	(1.77, 1.783]	1.78	0		(29.805, 30.026]	29.92	0	(4.968, 5.005]	4.99	0
(22.674, 22.841]	22.76	0	(10.111, 10.185]	10.15	0	(5.019, 5.055]	5.04	0	(1.783, 1.796]	1.79	0		(30.026, 30.246]	30.14	0	(5.005, 5.041]	5.02	0
(22.841, 23.008]	22.92	0	(10.185, 10.26]	10.22	0	(5.055, 5.092]	5.07	0	(1.796, 1.809]	1.8	0		(30.246, 30.467]	30.36	0	(5.041, 5.078]	5.06	0
(23.008, 23.175]	23.09	0	(10.26, 10.334]	10.3	0	(5.092, 5.129]	5.11	0	(1.809, 1.822]	1.82	0		(30.467, 30.688]	30.58	0	(5.078, 5.115]	5.1	0
(23.175, 23.341]	23.26	0	(10.334, 10.408]	10.37	0	(5.129, 5.166]	5.15	0	(1.822, 1.835]	1.83	0		(30.688, 30.909]	30.8	0	(5.115, 5.151]	5.13	0
(23.341, 23.508]	23.42	0	(10.408, 10.483]	10.45	0	(5.166, 5.203]	5.18	0	(1.835, 1.848]	1.84	0		(30.909, 31.13]	31.02	0	(5.151, 5.188]	5.17	0
(23.508, 23.675]	23.59	0	(10.483, 10.557]	10.52	0	(5.203, 5.24]	5.22	0	(1.848, 1.861]	1.85	0		(31.13, 31.35]	31.24	0	(5.188, 5.225]	5.21	0
(23.675, 23.842]	23.76	0	(10.557, 10.631]	10.59	0	(5.24, 5.277]	5.26	0	(1.861, 1.875]	1.87	0		(31.35, 31.571]	31.46	0	(5.225, 5.261]	5.24	0
(23.842, 24.008]	23.92	0	(10.631, 10.706]	10.67	0	(5.277, 5.314]	5.3	0	(1.875, 1.888]	1.88	0		(31.571, 31.792]	31.68	0	(5.261, 5.298]	5.28	0
(24.008, 24.175]	24.09	0	(10.706, 10.78]	10.74	0	(5.314, 5.35]	5.33	0	(1.888, 1.901]	1.89	0		(31.792, 32.013]	31.9	0	(5.298, 5.335]	5.32	0
(24.175, 24.342]	24.26	0	(10.78, 10.854]	10.82	0	(5.35, 5.387]	5.37	0	(1.901, 1.914]	1.91	0		(32.013, 32.233]	32.12	0	(5.335, 5.371]	5.35	0
(24.342, 24.508]	24.42	0	(10.854, 10.929]	10.89	0	(5.387, 5.424]	5.41	0	(1.914, 1.927]	1.92	0		(32.233, 32.454]	32.34	0	(5.371, 5.408]	5.39	0
(24.508, 24.675]	24.59	0	(10.929, 11.003]	10.97	0	(5.424, 5.461]	5.44	0	(1.927, 1.94]	1.93	0		(32.454, 32.675]	32.56	0	(5.408, 5.445]	5.43	0
(24.675, 24.842]	24.76	0	(11.003, 11.077]	11.04	0	(5.461, 5.498]	5.48	0	(1.94, 1.953]	1.95	0		(32.675, 32.896]	32.79	0	(5.445, 5.481]	5.46	0
(24.842, 25.009]	24.93	0	(11.077, 11.152]	11.11	0	(5.498, 5.535]	5.52	0	(1.953, 1.966]	1.96	0		(32.896, 33.117]	33.01	0	(5.481, 5.518]	5.5	0
(25.009, 25.175]	25.09	0	(11.152, 11.226]	11.19	0	(5.535, 5.572]	5.55	0	(1.966, 1.979]	1.97	0		(33.117, 33.337]	33.23	0	(5.518, 5.555]	5.54	0
(25.175, 25.342]	25.26	0	(11.226, 11.3]	11.26	0	(5.572, 5.608]	5.59	0	(1.979, 1.992]	1.99	0		(33.337, 33.558]	33.45	0	(5.555, 5.591]	5.57	0
(25.342, 25.509]	25.43	0	(11.3, 11.375]	11.34	0	(5.608, 5.645]	5.63	0	(1.992, 2.006]	2	0		(33.558, 33.779]	33.67	0	(5.591, 5.628]	5.61	0
(25.509, 25.676]	25.59	0	(11.375, 11.449]	11.41	0	(5.645, 5.682]	5.66	0	(2.006, 2.019]	2.01	0		(33.779, 34.0]	33.89	0	(5.628, 5.665]	5.65	0
(25.676, 25.842]	25.76	0	(11.449, 11.523]	11.49	0	(5.682, 5.719]	5.7	0	(2.019, 2.032]	2.03	0		(34.0, 34.22]	34.11	0	(5.665, 5.701]	5.68	0
(25.842, 26.009]	25.93	0	(11.523, 11.598]	11.56	0	(5.719, 5.756]	5.74	0	(2.032, 2.045]	2.04	0		(34.22, 34.441]	34.33	0	(5.701, 5.738]	5.72	0
(26.009, 26.176]	26.09	0	(11.598, 11.672]	11.64	0	(5.756, 5.793]	5.77	0	(2.045, 2.058]	2.05	0		(34.441, 34.662]	34.55	0	(5.738, 5.775]	5.76	0
(26.176, 26.342]	26.26	0	(11.672, 11.746]	11.71	0	(5.793, 5.83]	5.81	0	(2.058, 2.071]	2.06	0		(34.662, 34.883]	34.77	0	(5.775, 5.811]	5.79	0
(26.342, 26.509]	26.43	0	(11.746, 11.821]	11.78	0	(5.83, 5.867]	5.85	0	(2.071, 2.084]	2.08	0		(34.883, 35.103]	34.99	0	(5.811, 5.848]	5.83	0
(26.509, 26.676]	26.59	0	(11.821, 11.895]	11.86	0	(5.867, 5.903]	5.89	0	(2.084, 2.097]	2.09	0		(35.103, 35.324]	35.21	0	(5.848, 5.885]	5.87	0
(26.676, 26.843]	26.76	0	(11.895, 11.969]	11.93	0	(5.903, 5.94]	5.92	0	(2.097, 2.11]	2.1	0		(35.324, 35.545]	35.43	0	(5.885, 5.921]	5.9	0
(26.843, 27.009]	26.93	0	(11.969, 12.044]	12.01	0	(5.94, 5.977]	5.96	0	(2.11, 2.123]	2.12	0		(35.545, 35.766]	35.66	0	(5.921, 5.958]	5.94	0
(27.009, 27.176]	27.09	0	(12.044, 12.118]	12.08	0	(5.977, 6.014]	6	0	(2.123, 2.137]	2.13	0		(35.766, 35.987]	35.88	0	(5.958, 5.995]	5.98	0
(27.176, 27.343]	27.26	0	(12.118, 12.193]	12.16	0	(6.014, 6.051]	6.03	0	(2.137, 2.15]	2.14	0		(35.987, 36.207]	36.1	0	(5.995, 6.031]	6.01	0
(27.343, 27.509]	27.43	0	(12.193, 12.267]	12.23	0	(6.051, 6.088]	6.07	0	(2.15, 2.163]	2.16	0		(36.207, 36.428]	36.32	0	(6.031, 6.068]	6.05	0
(27.509, 27.676]	27.59	0	(12.267, 12.341]	12.3	0	(6.088, 6.125]	6.11	0	(2.163, 2.176]	2.17	0		(36.428, 36.649]	36.54	0	(6.068, 6.105]	6.09	0
(27.676, 27.843]	27.76	0	(12.341, 12.416]	12.38	0	(6.125, 6.162]	6.14	0	(2.176, 2.189]	2.18	0		(36.649, 36.87]	36.76	0	(6.105, 6.141]	6.12	0
(27.843, 28.01]	27.93	0	(12.416, 12.49]	12.45	0	(6.162, 6.198]	6.18	0	(2.189, 2.202]	2.2	0		(36.87, 37.09]	36.98	0	(6.141, 6.178]	6.16	0
(28.01, 28.176]	28.09	0	(12.49, 12.564]	12.53	0	(6.198, 6.235]	6.22	0	(2.202, 2.215]	2.21	0		(37.09, 37.311]	37.2	0	(6.178, 6.215]	6.2	0
(28.176, 28.343]	28.26	0	(12.564, 12.639]	12.6	0	(6.235, 6.272]	6.25	0	(2.215, 2.228]	2.22	0		(37.311, 37.532]	37.42	0	(6.215, 6.251]	6.23	0
(28.343, 28.51]	28.43	0	(12.639, 12.713]	12.68	0	(6.272, 6.309]	6.29	0	(2.228, 2.241]	2.23	0		(37.532, 37.753]	37.64	0	(6.251, 6.288]	6.27	0
(28.51, 28.677]	28.59	0	(12.713, 12.787]	12.75	0	(6.309, 6.346]	6.33	0	(2.241, 2.254]	2.25	0		(37.753, 37.974]	37.86	0	(6.288, 6.325]	6.31	0
(28.677, 28.843]	28.76	0	(12.787, 12.862]	12.82	0	(6.346, 6.383]	6.36	0	(2.254, 2.268]	2.26	0		(37.974, 38.194]	38.08	0	(6.325, 6.361]	6.34	0
(28.843, 29.01]	28.93	0	(12.862, 12.936]	12.9	0	(6.383, 6.42]	6.4	0	(2.268, 2.281]	2.27	0		(38.194, 38.415]	38.3	0	(6.361, 6.398]	6.38	0
(29.01, 29.177]	29.09	0	(12.936, 13.01]	12.97	0	(6.42, 6.457]	6.44	0	(2.281, 2.294]	2.29	0		(38.415, 38.636]	38.53	0	(6.398, 6.435]	6.42	0
(29.177, 29.343]	29.26	0	(13.01, 13.085]	13.05	0	(6.457, 6.493]	6.48	0	(2.294, 2.307]	2.3	0		(38.636, 38.857]	38.75	0	(6.435, 6.471]	6.45	0
(29.343, 29.51]	29.43	0	(13.085, 13.159]	13.12	0	(6.493, 6.53]	6.51	0	(2.307, 2.32]	2.31	0		(38.857, 39.077]	38.97	0	(6.471, 6.508]	6.49	0
(29.51, 29.677]	29.59	0	(13.159, 13.233]	13.2	0	(6.53, 6.567]	6.55	0	(2.32, 2.333]	2.33	0		(39.077, 39.298]	39.19	0	(6.508, 6.545]	6.53	0
(29.677, 29.844]	29.76	0	(13.233, 13.308]	13.27	0	(6.567, 6.604]	6.59	0	(2.333, 2.346]	2.34	0		(39.298, 39.519]	39.41	0	(6.545, 6.581]	6.56	0
(29.844, 30.01]	29.93	0	(13.308, 13.382]	13.34	0	(6.604, 6.641]	6.62	0	(2.346, 2.359]	2.35	0		(39.519, 39.74]	39.63	0	(6.581, 6.618]	6.6	0
(30.01, 30.177]	30.09	0	(13.382, 13.456]	13.42	0	(6.641, 6.678]	6.66	0	(2.359, 2.372]	2.37	0		(39.74, 39.961]	39.85	0	(6.618, 6.655]	6.64	0
(30.177, 30.344]	30.26	0	(13.456, 13.531]	13.49	0	(6.678, 6.715]	6.7	0	(2.372, 2.385]	2.38	0		(39.961, 40.181]	40.07	0	(6.655, 6.691]	6.67	0
(30.344, 30.51]	30.43	0	(13.531, 13.605]	13.57	0	(6.715, 6.751]	6.73	0	(2.385, 2.399]	2.39	0		(40.181, 40.402]	40.29	0	(6.691, 6.728]	6.71	0
(30.51, 30.677]	30.59	0	(13.605, 13.679]	13.64	0	(6.751, 6.788]	6.77	0	(2.399, 2.412]	2.41	0		(40.402, 40.623]	40.51	0	(6.728, 6.765]	6.75	0
(30.677, 30.844]	30.76	0	(13.679, 13.754]	13.72	0	(6.788, 6.825]	6.81	0	(2.412, 2.425]	2.42	0		(40.623, 40.844]	40.73	0	(6.765, 6.801]	6.78	0
(30.844, 31.011]	30.93	0	(13.754, 13.828]	13.79	0	(6.825, 6.862]	6.84	0	(2.425, 2.438]	2.43	0		(40.844, 41.064]	40.95	0	(6.801, 6.838]	6.82	0
(31.011, 31.177]	31.09	0	(13.828, 13.902]	13.86	0	(6.862, 6.899]	6.88	0	(2.438, 2.451]	2.44	0		(41.064, 41.285]	41.17	0	(6.838, 6.875]	6.86	0
(31.177, 31.344]	31.26	0	(13.902, 13.977]	13.94	0	(6.899, 6.936]	6.92	0	(2.451, 2.464]	2.46	0		(41.285, 41.506]	41.4	0	(6.875, 6.911]	6.89	0
(31.344, 31.511]	31.43	0	(13.977, 14.051]	14.01	0	(6.936, 6.973]	6.95	0	(2.464, 2.477]	2.47	0		(41.506, 41.727]	41.62	0	(6.911, 6.948]	6.93	0
(31.511, 31.678]	31.59	0	(14.051, 14.125]	14.09	0	(6.973, 7.01]	6.99	0	(2.477, 2.49]	2.48	0		(41.727, 41.947]	41.84	0	(6.948, 6.985]	6.97	0
(31.678, 31.844]	31.76	0	(14.125, 14.2]	14.16	0	(7.01, 7.046]	7.03	0	(2.49, 2.503]	2.5	0		(41.947, 42.168]	42.06	0	(6.985, 7.021]	7	0
(31.844, 32.011]	31.93	0	(14.2, 14.274]	14.24	0	(7.046, 7.083]	7.06	0	(2.503, 2.516]	2.51	0		(42.168, 42.389]	42.28	0	(7.021, 7.058]	7.04	0
(32.011, 32.178]	32.09	0	(14.274, 14.348]	14.31	0	(7.083, 7.12]	7.1	0	(2.516, 2.53]	2.52	0		(42.389, 42.61]	42.5	0	(7.058, 7.095]	7.08	0
(32.178, 32.344]	32.26	0	(14.348, 14.423]	14.39	0	(7.12, 7.157]	7.14	0	(2.53, 2.543]	2.54	0		(42.61, 42.831]	42.72	0	(7.095, 7.131]	7.11	0
(32.344, 32.511]	32.43	0	(14.423, 14.497]	14.46	0	(7.157, 7.194]	7.18	0	(2.543, 2.556]	2.55	0		(42.831, 43.051]	42.94	0	(7.131, 7.168]	7.15	0
(32.511, 32.678]	32.59	0	(14.497, 14.571]	14.53	0	(7.194, 7.231]	7.21	0	(2.556, 2.569]	2.56	0		(43.051, 43.272]	43.16	0	(7.168, 7.204]	7.19	0
(32.678, 32.845]	32.76	0	(14.571, 14.646]	14.61	0	(7.231, 7.268]	7.25	0	(2.569, 2.582]	2.58	0		(43.272, 43.493]	43.38	0	(7.204, 7.241]	7.22	0
(32.845, 33.011]	32.93	0	(14.646, 14.72]	14.68	0	(7.268, 7.305]	7.29	0	(2.582, 2.595]	2.59	0		(43.493, 43.714]	43.6	0	(7.241, 7.278]	7.26	0
(33.011, 33.178]	33.09	0	(14.72, 14.795]	14.76	0	(7.305, 7.341]	7.32	0	(2.595, 2.608]	2.6	0		(43.714, 43.934]	43.82	0	(7.278, 7.314]	7.3	0
(33.178, 33.345]	33.26	0	(14.795, 14.869]	14.83	0	(7.341, 7.378]	7.36	0	(2.608, 2.621]	2.61	0		(43.934, 44.155]	44.04	0	(7.314, 7.351]	7.33	0

## Sheet: Table S6
Table S6. Underlying data for Figure 7 in supporting information S4
Scope 1				Scope 2
log_scope1_emissions_bin	avg_log_scope1_emissions	avg_predictions		log_scope2_emissions_bin	avg_log_scope2_emissions	avg_predictions
(7.3402,7.3452]	7.34275	7.94274		(5.8685,5.8735]	5.86945	6.08413
(7.4152,7.4202]	7.41594	7.46412		(5.9485,5.9535]	5.94992	6.61975
(7.4402,7.4452]	7.44406	8.72665		(5.9635,5.9685]	5.9642	5.53254
(7.4552,7.4602]	7.46014	7.56834		(5.9785,5.9835]	5.97989	6.014
(7.4602,7.4652]	7.4636	6.48438		(6.0385,6.0435]	6.04025	6.03429
(7.4802,7.4852]	7.48272	7.74746		(6.0535,6.0585]	6.05575	5.93801
(7.4952,7.5002]	7.4955	7.86558		(6.0885,6.0935]	6.09131	6.14274
(7.5152,7.5202]	7.51601	8.03599		(6.1285,6.1335]	6.12966	7.10365
(7.5402,7.5452]	7.54057	6.6016		(6.1635,6.1685]	6.16608	4.62087
(7.5452,7.5502]	7.54943	7.50735		(6.1835,6.1885]	6.18491	6.48468
(7.5602,7.5652]	7.56089	7.65657		(6.1885,6.1935]	6.19278	7.73147
(7.5652,7.5702]	7.56921	7.5939		(6.2335,6.2385]	6.23487	5.58909
(7.5752,7.5802]	7.57591	8.54313		(6.2935,6.2985]	6.296	5.95646
(7.5952,7.6002]	7.59711	7.32927		(6.3035,6.3085]	6.30528	7.63641
(7.6302,7.6352]	7.63108	9.59274		(6.3385,6.3435]	6.33975	7.73473
(7.6552,7.6602]	7.65646	7.43518		(6.3635,6.3685]	6.36535	7.31897
(7.6702,7.6752]	7.67325	8.04916		(6.3885,6.3935]	6.3909	6.54876
(7.6802,7.6852]	7.68221	7.56235		(6.3935,6.3985]	6.39542	5.4828
(7.7102,7.7152]	7.71208	7.76959		(6.4385,6.4435]	6.43868	6.37692
(7.7402,7.7452]	7.74064	7.29489		(6.4535,6.4585]	6.45786	5.70279
(7.7452,7.7502]	7.74755	8.41032		(6.4585,6.4635]	6.46312	6.7229
(7.7652,7.7702]	7.76968	7.35595		(6.4685,6.4735]	6.46899	7.12156
(7.7802,7.7852]	7.78338	8.36347		(6.4735,6.4785]	6.47422	7.99929
(7.7902,7.7952]	7.7948	8.57197		(6.4985,6.5035]	6.50085	6.03429
(7.7952,7.8002]	7.79936	7.98602		(6.5135,6.5185]	6.51507	7.24554
(7.8202,7.8252]	7.82304	7.64722		(6.5285,6.5335]	6.53139	7.55927
(7.8252,7.8302]	7.82729	7.4421		(6.5385,6.5435]	6.54033	6.03429
(7.8502,7.8552]	7.85174	7.98313		(6.5435,6.5485]	6.54438	6.01732
(7.8602,7.8652]	7.86462	8.48245		(6.5485,6.5535]	6.55237	6.24967
(7.8802,7.8852]	7.88175	8.43878		(6.5535,6.5585]	6.55453	7.45995
(7.8852,7.8902]	7.89012	8.19191		(6.5785,6.5835]	6.58104	7.19438
(7.8952,7.9002]	7.89582	7.39645		(6.5885,6.5935]	6.589	7.1146
(7.9252,7.9302]	7.9295	8.62125		(6.5935,6.5985]	6.59809	5.60473
(7.9452,7.9502]	7.94774	8.41921		(6.5985,6.6035]	6.60316	6.94142
(7.9502,7.9552]	7.95047	8.35619		(6.6135,6.6185]	6.61388	6.57319
(7.9552,7.9602]	7.95927	8.51611		(6.6285,6.6335]	6.63338	5.04508
(7.9602,7.9652]	7.96226	8.30727		(6.6385,6.6435]	6.64238	6.8181
(7.9802,7.9852]	7.98518	8.44145		(6.6435,6.6485]	6.64597	7.74103
(7.9852,7.9902]	7.98862	8.65739		(6.6535,6.6585]	6.65763	6.09045
(7.9902,7.9952]	7.99229	8.12416		(6.6585,6.6635]	6.66192	7.33849
(8.0002,8.0052]	8.00215	8.71458		(6.6635,6.6685]	6.66729	6.17056
(8.0102,8.0152]	8.01275	7.7946		(6.6735,6.6785]	6.67835	7.68194
(8.0152,8.0202]	8.01758	7.92523		(6.6835,6.6885]	6.686	7.3853
(8.0202,8.0252]	8.02205	8.38202		(6.6885,6.6935]	6.69349	7.61094
(8.0252,8.0302]	8.02728	8.02551		(6.7085,6.7135]	6.71338	6.85908
(8.0452,8.0502]	8.0487	7.97646		(6.7135,6.7185]	6.71633	6.65351
(8.0502,8.0552]	8.05313	7.89349		(6.7185,6.7235]	6.72033	7.50577
(8.0602,8.0652]	8.06283	9.68896		(6.7235,6.7285]	6.72479	7.05219
(8.0652,8.0702]	8.06811	8.62571		(6.7335,6.7385]	6.73599	7.47302
(8.0702,8.0752]	8.0731	7.20775		(6.7435,6.7485]	6.74697	7.59706
(8.0752,8.0802]	8.07716	8.23239		(6.7485,6.7535]	6.75131	7.38873
(8.0902,8.0952]	8.09261	7.98942		(6.7635,6.7685]	6.76646	7.15825
(8.1052,8.1102]	8.10772	7.26236		(6.7685,6.7735]	6.77185	7.44555
(8.1152,8.1202]	8.11797	8.09322		(6.7735,6.7785]	6.77553	7.2779
(8.1302,8.1352]	8.13078	7.59964		(6.7785,6.7835]	6.77936	7.42868
(8.1352,8.1402]	8.13589	8.62002		(6.7835,6.7885]	6.78411	8.09349
(8.1852,8.1902]	8.18782	7.97345		(6.7935,6.7985]	6.79363	7.83235
(8.1902,8.1952]	8.19107	8.48462		(6.7985,6.8035]	6.8008	7.70343
(8.1952,8.2002]	8.19918	8.74867		(6.8035,6.8085]	6.80494	8.27892
(8.2002,8.2052]	8.20166	7.60168		(6.8135,6.8185]	6.81382	8.1201
(8.2052,8.2102]	8.20985	8.98825		(6.8185,6.8235]	6.82013	6.9666
(8.2102,8.2152]	8.2106	8.28702		(6.8235,6.8285]	6.8246	8.3709
(8.2152,8.2202]	8.21556	7.94656		(6.8285,6.8335]	6.82947	5.10103
(8.2202,8.2252]	8.22258	8.53692		(6.8635,6.8685]	6.86497	6.63177
(8.2302,8.2352]	8.23405	8.957		(6.8685,6.8735]	6.87284	6.17056
(8.2352,8.2402]	8.23807	8.06426		(6.8735,6.8785]	6.87605	7.75772
(8.2502,8.2552]	8.25117	7.53902		(6.8785,6.8835]	6.87968	6.11153
(8.2552,8.2602]	8.25675	8.85313		(6.8885,6.8935]	6.89222	7.22167
(8.2602,8.2652]	8.26379	8.86784		(6.9035,6.9085]	6.90488	6.46142
(8.2652,8.2702]	8.26721	8.42144		(6.9085,6.9135]	6.91348	7.77819
(8.2702,8.2752]	8.2726	8.76939		(6.9135,6.9185]	6.91434	7.08621
(8.2752,8.2802]	8.27774	9.1032		(6.9185,6.9235]	6.9211	6.92276
(8.2802,8.2852]	8.28158	7.96077		(6.9235,6.9285]	6.92578	7.58862
(8.2852,8.2902]	8.2854	8.89228		(6.9335,6.9385]	6.93771	7.67537
(8.3052,8.3102]	8.30925	7.80657		(6.9485,6.9535]	6.9487	7.33104
(8.3202,8.3252]	8.32241	8.36012		(6.9585,6.9635]	6.96103	7.17273
(8.3302,8.3352]	8.33228	8.9092		(6.9635,6.9685]	6.96772	6.12628
(8.3352,8.3402]	8.33864	8.39049		(6.9735,6.9785]	6.9736	5.75577
(8.3402,8.3452]	8.34509	7.41494		(6.9885,6.9935]	6.9935	6.85892
(8.3452,8.3502]	8.34923	8.44547		(6.9935,6.9985]	6.99628	7.0327
(8.3552,8.3602]	8.35793	7.8202		(7.0035,7.0085]	7.00596	7.92352
(8.3602,8.3652]	8.36083	8.63441		(7.0085,7.0135]	7.01115	6.23321
(8.3702,8.3752]	8.37355	7.52617		(7.0235,7.0285]	7.02822	8.2883
(8.3752,8.3802]	8.3757	8.85768		(7.0335,7.0385]	7.03354	6.11153
(8.3802,8.3852]	8.38139	9.08043		(7.0385,7.0435]	7.03944	5.98185
(8.3852,8.3902]	8.38742	8.4049		(7.0485,7.0535]	7.05007	6.14875
(8.4102,8.4152]	8.41398	9.20752		(7.0585,7.0635]	7.06071	8.55495
(8.4152,8.4202]	8.41589	8.19433		(7.0635,7.0685]	7.06463	7.26067
(8.4252,8.4302]	8.42716	9.10099		(7.0785,7.0835]	7.08295	6.85625
(8.4302,8.4352]	8.43206	7.91019		(7.0935,7.0985]	7.09518	7.53768
(8.4352,8.4402]	8.43656	8.86669		(7.1135,7.1185]	7.11593	7.93855
(8.4452,8.4502]	8.44786	8.02766		(7.1235,7.1285]	7.12561	7.3264
(8.4502,8.4552]	8.4526	8.58125		(7.1435,7.1485]	7.14496	6.50918
(8.4552,8.4602]	8.45698	8.58964		(7.1485,7.1535]	7.14857	8.41369
(8.4652,8.4702]	8.46688	8.45281		(7.1635,7.1685]	7.16843	7.15258
(8.4802,8.4852]	8.4815	8.56362		(7.1685,7.1735]	7.17086	7.35205
(8.4902,8.4952]	8.49295	9.04049		(7.1785,7.1835]	7.18302	8.03144
(8.4952,8.5002]	8.49814	8.70165		(7.1835,7.1885]	7.18598	7.49032
(8.5002,8.5052]	8.50261	8.2855		(7.1885,7.1935]	7.19107	6.63577
(8.5102,8.5152]	8.51471	9.23654		(7.1985,7.2035]	7.20317	7.49367
(8.5202,8.5252]	8.52147	9.00574		(7.2035,7.2085]	7.20553	7.10867
(8.5252,8.5302]	8.52767	8.53621		(7.2085,7.2135]	7.20894	7.18849
(8.5352,8.5402]	8.53679	9.08953		(7.2135,7.2185]	7.21512	8.03995
(8.5502,8.5552]	8.55189	9.07398		(7.2185,7.2235]	7.22034	8.04676
(8.5552,8.5602]	8.55639	8.82177		(7.2285,7.2335]	7.22938	7.06425
(8.5752,8.5802]	8.57581	8.21201		(7.2335,7.2385]	7.23467	6.15377
(8.5852,8.5902]	8.58797	8.73682		(7.2385,7.2435]	7.2405	7.31924
(8.5952,8.6002]	8.59688	8.9702		(7.2435,7.2485]	7.24599	7.36859
(8.6002,8.6052]	8.60406	8.03529		(7.2685,7.2735]	7.27142	7.01642
(8.6052,8.6102]	8.60855	9.02048		(7.2735,7.2785]	7.27445	8.89755
(8.6102,8.6152]	8.61275	9.14436		(7.2785,7.2835]	7.28101	6.24903
(8.6202,8.6252]	8.62306	6.90051		(7.2835,7.2885]	7.28664	6.88428
(8.6252,8.6302]	8.63002	10.1459		(7.2885,7.2935]	7.29055	6.36161
(8.6352,8.6402]	8.63871	9.09441		(7.2985,7.3035]	7.30007	6.71708
(8.6452,8.6502]	8.64727	7.81293		(7.3035,7.3085]	7.30721	6.05952
(8.6502,8.6552]	8.65262	8.58366		(7.3135,7.3185]	7.31658	7.02746
(8.6602,8.6652]	8.66332	8.49536		(7.3235,7.3285]	7.32478	7.13279
(8.6652,8.6702]	8.66793	7.37862		(7.3285,7.3335]	7.3323	7.8989
(8.6752,8.6802]	8.67708	9.18996		(7.3385,7.3435]	7.34298	7.36954
(8.6852,8.6902]	8.6875	8.99251		(7.3435,7.3485]	7.34416	6.35969
(8.6952,8.7002]	8.69764	8.4764		(7.3535,7.3585]	7.35583	6.22137
(8.7002,8.7052]	8.70222	8.96459		(7.3585,7.3635]	7.36228	6.06591
(8.7102,8.7152]	8.71239	9.29615		(7.3635,7.3685]	7.36505	7.94189
(8.7302,8.7352]	8.73222	9.04421		(7.3685,7.3735]	7.37143	7.86365
(8.7352,8.7402]	8.73839	9.29539		(7.3735,7.3785]	7.3751	6.8973
(8.7402,8.7452]	8.7437	8.11874		(7.3785,7.3835]	7.38255	7.42593
(8.7452,8.7502]	8.74616	8.88116		(7.3885,7.3935]	7.39144	8.17199
(8.7552,8.7602]	8.75766	8.7393		(7.3935,7.3985]	7.3968	6.92844
(8.7602,8.7652]	8.76327	9.26531		(7.3985,7.4035]	7.40043	7.76434
(8.7652,8.7702]	8.77003	8.85325		(7.4035,7.4085]	7.4049	7.40661
(8.7702,8.7752]	8.77288	8.77208		(7.4135,7.4185]	7.41385	8.49188
(8.7752,8.7802]	8.77686	9.27051		(7.4185,7.4235]	7.41892	8.1407
(8.7802,8.7852]	8.78392	7.39258		(7.4285,7.4335]	7.43032	6.70356
(8.7902,8.7952]	8.79376	9.00229		(7.4335,7.4385]	7.43645	7.29735
(8.7952,8.8002]	8.79727	8.49793		(7.4385,7.4435]	7.44198	7.67864
(8.8102,8.8152]	8.81168	8.94496		(7.4435,7.4485]	7.44465	7.72113
(8.8152,8.8202]	8.81756	9.70283		(7.4485,7.4535]	7.45223	7.94688
(8.8352,8.8402]	8.83768	8.83062		(7.4535,7.4585]	7.45838	7.92849
(8.8402,8.8452]	8.84102	7.93793		(7.4635,7.4685]	7.46806	7.28508
(8.8452,8.8502]	8.84585	8.48707		(7.4685,7.4735]	7.47176	7.44727
(8.8502,8.8552]	8.85465	8.7215		(7.4735,7.4785]	7.47548	7.87005
(8.8552,8.8602]	8.85993	8.29379		(7.4785,7.4835]	7.48016	6.70982
(8.8602,8.8652]	8.86279	8.42651		(7.4885,7.4935]	7.4902	6.6036
(8.8652,8.8702]	8.86689	8.29532		(7.4935,7.4985]	7.4972	8.62635
(8.8752,8.8802]	8.87715	8.87963		(7.4985,7.5035]	7.50053	7.17296
(8.8852,8.8902]	8.88705	8.07923		(7.5035,7.5085]	7.50543	8.24641
(8.8902,8.8952]	8.89018	10.1826		(7.5085,7.5135]	7.51173	8.07068
(8.8952,8.9002]	8.89885	9.04972		(7.5185,7.5235]	7.51964	6.93695
(8.9002,8.9052]	8.90061	9.37106		(7.5335,7.5385]	7.53549	6.03429
(8.9052,8.9102]	8.90995	8.38976		(7.5385,7.5435]	7.54347	7.17047
(8.9102,8.9152]	8.91426	7.90383		(7.5485,7.5535]	7.55236	7.9511
(8.9152,8.9202]	8.9175	9.61249		(7.5585,7.5635]	7.55974	7.94741
(8.9252,8.9302]	8.92578	8.80534		(7.5735,7.5785]	7.57731	6.71274
(8.9302,8.9352]	8.9324	8.20237		(7.5785,7.5835]	7.57933	7.84676
(8.9352,8.9402]	8.93955	8.01583		(7.5835,7.5885]	7.58395	6.94158
(8.9402,8.9452]	8.94092	8.43784		(7.5935,7.5985]	7.5951	7.59016
(8.9452,8.9502]	8.94838	8.71079		(7.5985,7.6035]	7.60181	7.01976
(8.9552,8.9602]	8.95774	9.60932		(7.6135,7.6185]	7.61579	7.65508
(8.9602,8.9652]	8.96258	8.48801		(7.6185,7.6235]	7.62276	6.48774
(8.9702,8.9752]	8.97194	10.2572		(7.6235,7.6285]	7.62756	6.27342
(8.9752,8.9802]	8.97972	9.31868		(7.6335,7.6385]	7.63526	7.85425
(8.9802,8.9852]	8.98297	8.68818		(7.6385,7.6435]	7.64329	7.79189
(8.9852,8.9902]	8.98628	9.942		(7.6435,7.6485]	7.64586	7.05565
(9.0002,9.0052]	9.00343	8.2		(7.6585,7.6635]	7.66136	7.84305
(9.0102,9.0152]	9.01476	8.66746		(7.6635,7.6685]	7.66425	8.09157
(9.0152,9.0202]	9.01997	9.64876		(7.6735,7.6785]	7.67528	7.99819
(9.0252,9.0302]	9.02754	8.90361		(7.6785,7.6835]	7.67967	8.7983
(9.0302,9.0352]	9.03306	8.50422		(7.6885,7.6935]	7.69115	7.51546
(9.0352,9.0402]	9.03933	8.53297		(7.6985,7.7035]	7.70248	7.40581
(9.0402,9.0452]	9.04028	9.18754		(7.7035,7.7085]	7.70633	7.27251
(9.0502,9.0552]	9.05357	8.41292		(7.7235,7.7285]	7.72763	7.11456
(9.0552,9.0602]	9.05793	7.6667		(7.7385,7.7435]	7.74161	7.47768
(9.0602,9.0652]	9.06431	9.63401		(7.7435,7.7485]	7.74641	8.08108
(9.0652,9.0702]	9.06708	9.58104		(7.7535,7.7585]	7.75575	7.93847
(9.0702,9.0752]	9.07246	9.58223		(7.7585,7.7635]	7.76079	7.57201
(9.0752,9.0802]	9.07738	8.83858		(7.7635,7.7685]	7.76621	7.37143
(9.0952,9.1002]	9.09744	8.93037		(7.7685,7.7735]	7.77061	8.52028
(9.1052,9.1102]	9.10965	8.92978		(7.7735,7.7785]	7.77673	8.20357
(9.1102,9.1152]	9.11337	7.69797		(7.7785,7.7835]	7.78156	7.98013
(9.1152,9.1202]	9.11574	9.44688		(7.7835,7.7885]	7.78533	8.01979
(9.1202,9.1252]	9.12293	8.53428		(7.7885,7.7935]	7.78968	7.70336
(9.1302,9.1352]	9.13285	9.10883		(7.7935,7.7985]	7.79736	8.68947
(9.1402,9.1452]	9.14457	9.30441		(7.7985,7.8035]	7.80136	7.78207
(9.1452,9.1502]	9.14642	9.04815		(7.8035,7.8085]	7.80677	7.37771
(9.1502,9.1552]	9.15162	10.3492		(7.8085,7.8135]	7.81154	7.87622
(9.1552,9.1602]	9.15695	8.7623		(7.8135,7.8185]	7.81538	8.03334
(9.1602,9.1652]	9.16069	9.00929		(7.8185,7.8235]	7.82303	6.89221
(9.1652,9.1702]	9.16632	9.30444		(7.8235,7.8285]	7.82593	7.62223
(9.1702,9.1752]	9.17425	8.90047		(7.8335,7.8385]	7.83617	7.20006
(9.1752,9.1802]	9.17825	9.21348		(7.8435,7.8485]	7.84582	7.68837
(9.1802,9.1852]	9.1809	9.84815		(7.8535,7.8585]	7.85558	7.41686
(9.1852,9.1902]	9.18793	9.09215		(7.8585,7.8635]	7.86282	7.81753
(9.1902,9.1952]	9.19385	9.6377		(7.8635,7.8685]	7.86764	8.84921
(9.1952,9.2002]	9.19976	8.70804		(7.8685,7.8735]	7.87188	7.6787
(9.2002,9.2052]	9.20187	8.35305		(7.8735,7.8785]	7.87575	8.53661
(9.2052,9.2102]	9.207	9.6655		(7.8785,7.8835]	7.8826	7.69872
(9.2102,9.2152]	9.21036	8.80165		(7.8835,7.8885]	7.88589	7.58983
(9.2152,9.2202]	9.21816	9.29234		(7.8935,7.8985]	7.89759	7.50392
(9.2252,9.2302]	9.2285	8.34191		(7.8985,7.9035]	7.89937	8.12471
(9.2302,9.2352]	9.23324	8.33008		(7.9035,7.9085]	7.90644	8.20984
(9.2352,9.2402]	9.2371	9.46264		(7.9085,7.9135]	7.91016	8.69688
(9.2402,9.2452]	9.2441	9.8387		(7.9135,7.9185]	7.91848	8.00601
(9.2452,9.2502]	9.24632	9.49916		(7.9185,7.9235]	7.92259	7.67487
(9.2552,9.2602]	9.25841	9.24911		(7.9285,7.9335]	7.93147	7.3883
(9.2652,9.2702]	9.26674	9.24247		(7.9435,7.9485]	7.94588	8.87361
(9.2702,9.2752]	9.27419	9.22875		(7.9535,7.9585]	7.95694	8.20476
(9.2752,9.2802]	9.27928	9.4464		(7.9585,7.9635]	7.96205	8.04982
(9.2852,9.2902]	9.28869	9.46376		(7.9635,7.9685]	7.96702	8.5666
(9.2902,9.2952]	9.29298	9.00852		(7.9685,7.9735]	7.97137	7.11517
(9.2952,9.3002]	9.29897	7.82646		(7.9735,7.9785]	7.9769	7.98457
(9.3002,9.3052]	9.30399	9.32776		(7.9785,7.9835]	7.98162	6.61051
(9.3052,9.3102]	9.30774	9.16326		(7.9885,7.9935]	7.99145	7.30355
(9.3102,9.3152]	9.31374	8.92851		(7.9935,7.9985]	7.99576	6.94976
(9.3152,9.3202]	9.31723	9.14741		(7.9985,8.0035]	8.00098	8.7274
(9.3252,9.3302]	9.3284	9.39069		(8.0035,8.0085]	8.005	8.5686
(9.3302,9.3352]	9.33334	9.04681		(8.0135,8.0185]	8.01766	7.50051
(9.3402,9.3452]	9.34063	8.93208		(8.0185,8.0235]	8.01902	9.09268
(9.3502,9.3552]	9.35228	9.46543		(8.0235,8.0285]	8.02625	7.89982
(9.3552,9.3602]	9.35713	9.85864		(8.0335,8.0385]	8.03652	7.19892
(9.3602,9.3652]	9.36391	9.55573		(8.0385,8.0435]	8.04093	7.82241
(9.3702,9.3752]	9.37152	9.55464		(8.0435,8.0485]	8.047	8.43165
(9.3752,9.3802]	9.37738	9.41534		(8.0485,8.0535]	8.05019	7.99242
(9.3802,9.3852]	9.3822	9.51162		(8.0535,8.0585]	8.05618	8.3583
(9.3852,9.3902]	9.38592	9.42141		(8.0685,8.0735]	8.07065	7.77533
(9.3902,9.3952]	9.39144	9.02669		(8.0735,8.0785]	8.07694	7.39936
(9.4002,9.4052]	9.40246	9.26792		(8.0785,8.0835]	8.08005	7.04112
(9.4102,9.4152]	9.41182	8.04124		(8.0835,8.0885]	8.08595	9.18372
(9.4152,9.4202]	9.41794	8.31089		(8.0885,8.0935]	8.09177	7.51416
(9.4202,9.4252]	9.42389	9.79164		(8.0935,8.0985]	8.09691	8.30556
(9.4252,9.4302]	9.42603	8.29489		(8.0985,8.1035]	8.09958	7.34261
(9.4352,9.4402]	9.43931	8.92424		(8.1035,8.1085]	8.10612	7.51663
(9.4402,9.4452]	9.44322	9.33449		(8.1085,8.1135]	8.11276	8.26501
(9.4452,9.4502]	9.4466	8.93643		(8.1185,8.1235]	8.11917	7.39953
(9.4502,9.4552]	9.45197	9.22945		(8.1285,8.1335]	8.1303	8.22368
(9.4552,9.4602]	9.45594	9.50148		(8.1335,8.1385]	8.13644	7.18816
(9.4652,9.4702]	9.46973	9.41045		(8.1385,8.1435]	8.14309	8.5463
(9.4702,9.4752]	9.47305	9.43533		(8.1435,8.1485]	8.14484	7.92467
(9.4752,9.4802]	9.47895	9.18208		(8.1535,8.1585]	8.15632	6.78244
(9.4802,9.4852]	9.48254	9.5921		(8.1585,8.1635]	8.16172	8.14487
(9.4852,9.4902]	9.4878	9.31932		(8.1685,8.1735]	8.16939	7.38458
(9.4902,9.4952]	9.49288	9.02975		(8.1885,8.1935]	8.1902	7.97941
(9.4952,9.5002]	9.49564	7.89861		(8.2035,8.2085]	8.20649	8.46712
(9.5052,9.5102]	9.50855	8.66833		(8.2185,8.2235]	8.22224	7.06721
(9.5102,9.5152]	9.51282	9.21846		(8.2285,8.2335]	8.23176	7.78582
(9.5152,9.5202]	9.51688	9.44687		(8.2335,8.2385]	8.23768	8.50567
(9.5202,9.5252]	9.5222	9.95485		(8.2485,8.2535]	8.24945	7.98134
(9.5252,9.5302]	9.52877	9.58502		(8.2635,8.2685]	8.26426	8.19606
(9.5302,9.5352]	9.53146	10.2062		(8.2735,8.2785]	8.27784	8.15371
(9.5352,9.5402]	9.53816	9.79855		(8.2785,8.2835]	8.27911	7.926
(9.5402,9.5452]	9.54191	9.05894		(8.2835,8.2885]	8.28704	8.93516
(9.5502,9.5552]	9.5517	9.34171		(8.2885,8.2935]	8.29044	8.3573
(9.5552,9.5602]	9.5571	9.41676		(8.2935,8.2985]	8.29374	7.40146
(9.5602,9.5652]	9.56099	9.19579		(8.2985,8.3035]	8.30325	7.53448
(9.5652,9.5702]	9.56791	9.40761		(8.3085,8.3135]	8.3123	8.74498
(9.5702,9.5752]	9.57307	9.50125		(8.3135,8.3185]	8.31752	8.76426
(9.5752,9.5802]	9.57727	9.61436		(8.3185,8.3235]	8.32227	10.3961
(9.5802,9.5852]	9.58179	9.80109		(8.3235,8.3285]	8.32604	7.61983
(9.5852,9.5902]	9.58703	9.36487		(8.3285,8.3335]	8.33215	8.91239
(9.5902,9.5952]	9.59255	9.71791		(8.3335,8.3385]	8.33608	8.85907
(9.5952,9.6002]	9.59918	8.82674		(8.3385,8.3435]	8.34151	8.51005
(9.6002,9.6052]	9.60232	9.21074		(8.3435,8.3485]	8.34385	9.40609
(9.6052,9.6102]	9.6075	9.36045		(8.3485,8.3535]	8.35268	8.28916
(9.6152,9.6202]	9.61658	9.37773		(8.3585,8.3635]	8.35994	7.59326
(9.6202,9.6252]	9.62064	7.99486		(8.3635,8.3685]	8.36661	9.02308
(9.6252,9.6302]	9.62557	8.45059		(8.3685,8.3735]	8.37213	8.60747
(9.6302,9.6352]	9.63181	9.60305		(8.3785,8.3835]	8.38052	7.70495
(9.6352,9.6402]	9.63699	9.75164		(8.3835,8.3885]	8.38471	8.45085
(9.6402,9.6452]	9.64276	10.2021		(8.3885,8.3935]	8.39247	9.57615
(9.6452,9.6502]	9.64592	9.89876		(8.3935,8.3985]	8.39579	7.17082
(9.6502,9.6552]	9.65232	9.59055		(8.3985,8.4035]	8.40114	8.26393
(9.6552,9.6602]	9.65797	9.42839		(8.4085,8.4135]	8.4106	7.39011
(9.6602,9.6652]	9.66209	8.63065		(8.4185,8.4235]	8.42103	8.4994
(9.6652,9.6702]	9.66983	10.7944		(8.4235,8.4285]	8.4257	7.98359
(9.6702,9.6752]	9.67311	9.4033		(8.4285,8.4335]	8.43013	7.77105
(9.6752,9.6802]	9.67894	10.4184		(8.4335,8.4385]	8.4373	8.59992
(9.6802,9.6852]	9.68375	9.58639		(8.4385,8.4435]	8.43894	8.65103
(9.6902,9.6952]	9.69206	9.90294		(8.4435,8.4485]	8.44649	7.39471
(9.6952,9.7002]	9.69667	9.29975		(8.4485,8.4535]	8.4515	7.62559
(9.7002,9.7052]	9.70148	10.0451		(8.4535,8.4585]	8.45814	9.61193
(9.7152,9.7202]	9.71751	9.75431		(8.4585,8.4635]	8.46189	7.0933
(9.7202,9.7252]	9.72228	10.1029		(8.4635,8.4685]	8.46623	8.65991
(9.7252,9.7302]	9.72775	9.57576		(8.4685,8.4735]	8.47251	7.3154
(9.7352,9.7402]	9.73767	9.00469		(8.4785,8.4835]	8.47913	8.34416
(9.7402,9.7452]	9.74405	9.76303		(8.4835,8.4885]	8.48575	8.56145
(9.7452,9.7502]	9.74543	9.34249		(8.4935,8.4985]	8.49427	8.06548
(9.7502,9.7552]	9.75307	9.80523		(8.4985,8.5035]	8.50083	7.84391
(9.7552,9.7602]	9.75834	9.73647		(8.5035,8.5085]	8.50692	8.10491
(9.7602,9.7652]	9.76107	9.34401		(8.5085,8.5135]	8.51148	8.96135
(9.7652,9.7702]	9.76899	10.2814		(8.5135,8.5185]	8.5156	7.785
(9.7802,9.7852]	9.78508	9.82739		(8.5185,8.5235]	8.51896	9.74783
(9.7902,9.7952]	9.79058	9.50838		(8.5235,8.5285]	8.52541	8.92952
(9.7952,9.8002]	9.79748	9.8835		(8.5285,8.5335]	8.53328	7.89954
(9.8002,9.8052]	9.80144	8.71482		(8.5335,8.5385]	8.5337	8.41772
(9.8052,9.8102]	9.80641	10.111		(8.5385,8.5435]	8.53982	7.84125
(9.8102,9.8152]	9.81166	9.45238		(8.5435,8.5485]	8.54497	8.25898
(9.8152,9.8202]	9.8177	9.26172		(8.5485,8.5535]	8.55001	8.00367
(9.8202,9.8252]	9.82278	9.26973		(8.5535,8.5585]	8.55591	9.73705
(9.8302,9.8352]	9.83277	9.43652		(8.5635,8.5685]	8.56547	9.27477
(9.8352,9.8402]	9.83844	8.89167		(8.5685,8.5735]	8.56989	8.57903
(9.8402,9.8452]	9.84251	9.93429		(8.5735,8.5785]	8.57356	8.71215
(9.8452,9.8502]	9.84908	9.77365		(8.5785,8.5835]	8.5826	9.37446
(9.8502,9.8552]	9.85413	9.09223		(8.5835,8.5885]	8.58643	7.82429
(9.8552,9.8602]	9.85746	10.5425		(8.5885,8.5935]	8.59017	8.37872
(9.8602,9.8652]	9.861	9.4858		(8.6035,8.6085]	8.60558	8.62227
(9.8702,9.8752]	9.87161	9.27467		(8.6085,8.6135]	8.61026	7.75409
(9.8802,9.8852]	9.88343	10.001		(8.6135,8.6185]	8.614	8.52324
(9.8902,9.8952]	9.89097	10.2931		(8.6185,8.6235]	8.61857	8.98228
(9.8952,9.9002]	9.89795	9.77351		(8.6235,8.6285]	8.62796	9.47943
(9.9002,9.9052]	9.90132	9.81852		(8.6285,8.6335]	8.62863	10.0376
(9.9052,9.9102]	9.90871	9.51585		(8.6335,8.6385]	8.63384	8.70795
(9.9152,9.9202]	9.91604	9.91872		(8.6385,8.6435]	8.64134	8.21583
(9.9202,9.9252]	9.92336	10.5168		(8.6435,8.6485]	8.64655	8.52825
(9.9252,9.9302]	9.92905	9.59385		(8.6485,8.6535]	8.65113	8.43027
(9.9302,9.9352]	9.93452	9.85287		(8.6585,8.6635]	8.66276	8.15143
(9.9352,9.9402]	9.93585	10.4089		(8.6635,8.6685]	8.66805	8.29539
(9.9402,9.9452]	9.94181	10.0127		(8.6735,8.6785]	8.67687	7.85987
(9.9502,9.9552]	9.95279	8.52641		(8.6785,8.6835]	8.6814	9.18051
(9.9552,9.9602]	9.95643	9.66008		(8.6835,8.6885]	8.68674	8.1009
(9.9602,9.9652]	9.96024	8.68457		(8.6885,8.6935]	8.68973	8.82222
(9.9652,9.9702]	9.96929	9.88984		(8.6935,8.6985]	8.69653	9.13925
(9.9702,9.9752]	9.97231	9.54599		(8.6985,8.7035]	8.69945	9.68552
(9.9752,9.9802]	9.97593	8.85152		(8.7035,8.7085]	8.70683	9.42268
(9.9802,9.9852]	9.98183	10.4236		(8.7085,8.7135]	8.7115	8.62404
(9.9852,9.9902]	9.9879	10.627		(8.7135,8.7185]	8.71644	8.96563
(9.9902,9.9952]	9.99113	9.89338		(8.7185,8.7235]	8.72208	8.58885
(9.9952,10]	9.99872	8.78693		(8.7285,8.7335]	8.73296	9.6185
(10,10.005]	10.0003	9.70479		(8.7335,8.7385]	8.73639	8.19518
(10.015,10.02]	10.0185	9.88165		(8.7385,8.7435]	8.74176	8.85831
(10.02,10.025]	10.0243	10.0363		(8.7485,8.7535]	8.75267	7.6385
(10.025,10.03]	10.0278	8.73797		(8.7585,8.7635]	8.7609	8.90318
(10.035,10.04]	10.0358	10.2352		(8.7635,8.7685]	8.76432	8.38518
(10.04,10.045]	10.0421	10.6228		(8.7685,8.7735]	8.77265	8.27185
(10.045,10.05]	10.0457	9.87705		(8.7735,8.7785]	8.77589	8.13783
(10.05,10.055]	10.0517	9.66226		(8.7835,8.7885]	8.78572	8.06807
(10.055,10.06]	10.0573	9.04661		(8.7885,8.7935]	8.78954	8.91112
(10.06,10.065]	10.0635	9.5806		(8.7935,8.7985]	8.7979	10.3847
(10.065,10.07]	10.0679	9.44441		(8.7985,8.8035]	8.80043	8.53405
(10.07,10.075]	10.0741	10.1715		(8.8085,8.8135]	8.81088	8.86786
(10.075,10.08]	10.0763	9.78105		(8.8135,8.8185]	8.81594	7.72592
(10.085,10.09]	10.0886	10.0312		(8.8235,8.8285]	8.82596	9.17434
(10.09,10.095]	10.0936	10.6895		(8.8285,8.8335]	8.82862	8.90115
(10.105,10.11]	10.1064	10.7699		(8.8335,8.8385]	8.83568	9.2623
(10.11,10.115]	10.1141	10.6548		(8.8435,8.8485]	8.84365	9.52141
(10.115,10.12]	10.1187	10.3911		(8.8485,8.8535]	8.85269	7.7495
(10.12,10.125]	10.1225	10.6625		(8.8535,8.8585]	8.85412	9.66792
(10.125,10.13]	10.1276	8.5273		(8.8585,8.8635]	8.861	9.00731
(10.13,10.135]	10.131	8.90563		(8.8635,8.8685]	8.86429	8.01717
(10.135,10.14]	10.138	10.4653		(8.8785,8.8835]	8.88131	9.26074
(10.14,10.145]	10.1403	9.59043		(8.8885,8.8935]	8.89114	9.24447
(10.145,10.15]	10.1485	8.59933		(8.8985,8.9035]	8.90215	8.12825
(10.16,10.165]	10.1644	9.44586		(8.9035,8.9085]	8.90539	8.79229
(10.165,10.17]	10.1686	9.72555		(8.9085,8.9135]	8.90962	9.82973
(10.17,10.175]	10.1743	10.0238		(8.9135,8.9185]	8.91578	9.6931
(10.175,10.18]	10.1773	10.7473		(8.9235,8.9285]	8.92475	9.06568
(10.18,10.185]	10.1833	9.74629		(8.9335,8.9385]	8.93717	7.855
(10.185,10.19]	10.1874	9.9267		(8.9385,8.9435]	8.93908	9.38468
(10.19,10.195]	10.1932	9.8308		(8.9435,8.9485]	8.94698	9.58131
(10.195,10.2]	10.1963	10.3473		(8.9535,8.9585]	8.95768	8.45079
(10.2,10.205]	10.2029	9.75182		(8.9585,8.9635]	8.96055	9.1205
(10.205,10.21]	10.2062	11.6792		(8.9635,8.9685]	8.96456	8.86359
(10.21,10.215]	10.2127	10.0806		(8.9685,8.9735]	8.96926	9.1231
(10.215,10.22]	10.2176	9.96374		(8.9835,8.9885]	8.98638	8.31221
(10.225,10.23]	10.2282	9.85547		(8.9885,8.9935]	8.98853	9.65244
(10.235,10.24]	10.2379	9.5757		(8.9935,8.9985]	8.99351	8.76947
(10.245,10.25]	10.2455	10.2911		(8.9985,9.0035]	9.00111	9.092
(10.25,10.255]	10.2518	10.0341		(9.0185,9.0235]	9.01877	9.81553
(10.255,10.26]	10.2591	9.76649		(9.0235,9.0285]	9.02493	8.75635
(10.26,10.265]	10.2626	9.81418		(9.0285,9.0335]	9.03059	10.7506
(10.265,10.27]	10.2659	10.4981		(9.0335,9.0385]	9.03753	9.26505
(10.27,10.275]	10.2731	10.6126		(9.0385,9.0435]	9.04055	8.94411
(10.28,10.285]	10.2831	10.4119		(9.0435,9.0485]	9.04624	8.50286
(10.29,10.295]	10.2928	9.93107		(9.0485,9.0535]	9.05083	8.76972
(10.295,10.3]	10.2962	9.43081		(9.0535,9.0585]	9.05782	10.0157
(10.3,10.305]	10.3012	10.1562		(9.0635,9.0685]	9.06521	8.39958
(10.31,10.315]	10.3151	11.1249		(9.0735,9.0785]	9.07485	8.72671
(10.315,10.32]	10.3171	10.6815		(9.0785,9.0835]	9.08077	9.3951
(10.32,10.325]	10.321	11.1359		(9.0835,9.0885]	9.0842	8.11927
(10.335,10.34]	10.3386	9.87465		(9.0935,9.0985]	9.09465	9.47727
(10.34,10.345]	10.3428	10.5683		(9.0985,9.1035]	9.10187	8.88257
(10.345,10.35]	10.3485	9.07909		(9.1035,9.1085]	9.10432	9.0813
(10.36,10.365]	10.3632	10.631		(9.1135,9.1185]	9.11453	9.2424
(10.365,10.37]	10.3676	9.73702		(9.1185,9.1235]	9.12335	9.92384
(10.37,10.375]	10.3722	10.4219		(9.1235,9.1285]	9.12535	10.0621
(10.38,10.385]	10.3807	10.5401		(9.1385,9.1435]	9.13926	10.1358
(10.39,10.395]	10.3933	11.0018		(9.1485,9.1535]	9.15322	9.44484
(10.395,10.4]	10.3999	10.1185		(9.1535,9.1585]	9.15758	9.50339
(10.4,10.405]	10.4036	10.7659		(9.1635,9.1685]	9.16822	8.58779
(10.425,10.43]	10.4275	10.5902		(9.1685,9.1735]	9.1714	9.022
(10.43,10.435]	10.4339	10.0966		(9.1835,9.1885]	9.18503	10.0198
(10.44,10.445]	10.4424	10.5544		(9.1885,9.1935]	9.19249	7.90447
(10.445,10.45]	10.4458	10.0744		(9.1935,9.1985]	9.19748	11.0952
(10.45,10.455]	10.454	10.6418		(9.1985,9.2035]	9.2022	8.29379
(10.455,10.46]	10.4567	10.3883		(9.2085,9.2135]	9.2126	9.0691
(10.465,10.47]	10.4695	9.6717		(9.2135,9.2185]	9.21786	8.81199
(10.48,10.485]	10.4817	10.4627		(9.2235,9.2285]	9.22606	9.61786
(10.485,10.49]	10.4875	9.9604		(9.2285,9.2335]	9.2324	9.45953
(10.49,10.495]	10.4921	10.6707		(9.2435,9.2485]	9.24529	9.37141
(10.495,10.5]	10.4988	9.83963		(9.2485,9.2535]	9.25197	8.75444
(10.5,10.505]	10.5023	9.93267		(9.2535,9.2585]	9.256	9.62928
(10.505,10.51]	10.5088	10.6758		(9.2585,9.2635]	9.26103	9.26443
(10.51,10.515]	10.5105	9.67328		(9.2635,9.2685]	9.26506	9.25067
(10.515,10.52]	10.5154	8.95113		(9.2685,9.2735]	9.27007	8.34295
(10.525,10.53]	10.529	10.7742		(9.2735,9.2785]	9.27594	10.2585
(10.53,10.535]	10.5318	11.4794		(9.2835,9.2885]	9.28772	9.57357
(10.535,10.54]	10.539	8.85306		(9.2885,9.2935]	9.28987	9.16018
(10.54,10.545]	10.5432	8.59881		(9.2935,9.2985]	9.29776	9.02438
(10.555,10.56]	10.5558	10.7883		(9.2985,9.3035]	9.30341	9.97201
(10.56,10.565]	10.5611	10.9961		(9.3085,9.3135]	9.31164	9.15769
(10.565,10.57]	10.5657	9.77134		(9.3185,9.3235]	9.32026	10.1784
(10.57,10.575]	10.5716	10.4259		(9.3235,9.3285]	9.32833	8.85277
(10.575,10.58]	10.5772	11.245		(9.3285,9.3335]	9.33232	9.04978
(10.58,10.585]	10.5824	10.5443		(9.3385,9.3435]	9.34054	8.74004
(10.595,10.6]	10.5978	10.6856		(9.3435,9.3485]	9.34509	9.51555
(10.6,10.605]	10.6041	9.58823		(9.3485,9.3535]	9.35214	9.19441
(10.625,10.63]	10.6283	11.044		(9.3585,9.3635]	9.35962	9.43054
(10.63,10.635]	10.6324	9.67929		(9.3635,9.3685]	9.36798	9.48664
(10.635,10.64]	10.6371	10.396		(9.3735,9.3785]	9.37487	7.8608
(10.645,10.65]	10.6473	9.49896		(9.3785,9.3835]	9.38257	9.10945
(10.65,10.655]	10.6523	10.9556		(9.3935,9.3985]	9.39625	10.0326
(10.655,10.66]	10.6582	8.34278		(9.4085,9.4135]	9.41092	10.8493
(10.665,10.67]	10.6699	9.74879		(9.4135,9.4185]	9.41444	8.5385
(10.67,10.675]	10.6709	10.0719		(9.4185,9.4235]	9.42036	9.69558
(10.675,10.68]	10.678	8.99208		(9.4235,9.4285]	9.42441	9.66643
(10.685,10.69]	10.6894	10.6272		(9.4335,9.4385]	9.43371	10.1375
(10.695,10.7]	10.6984	10.0827		(9.4385,9.4435]	9.43962	7.76388
(10.71,10.715]	10.7149	10.1541		(9.4435,9.4485]	9.44605	8.40186
(10.715,10.72]	10.7197	11.5271		(9.4635,9.4685]	9.46711	9.61482
(10.72,10.725]	10.7226	10.244		(9.4685,9.4735]	9.47093	9.26515
(10.725,10.73]	10.7282	10.9941		(9.4735,9.4785]	9.47617	9.26238
(10.73,10.735]	10.7337	10.8593		(9.4835,9.4885]	9.48428	9.65853
(10.735,10.74]	10.74	11.0854		(9.4985,9.5035]	9.50159	8.51251
(10.74,10.745]	10.7417	9.92346		(9.5085,9.5135]	9.51095	9.14528
(10.745,10.75]	10.7467	11.6504		(9.5235,9.5285]	9.5279	9.85118
(10.75,10.755]	10.7543	10.3896		(9.5285,9.5335]	9.52957	9.89524
(10.76,10.765]	10.7609	8.91343		(9.5335,9.5385]	9.53509	9.79321
(10.765,10.77]	10.7676	10.4375		(9.5435,9.5485]	9.54662	10.0171
(10.77,10.775]	10.7732	10.5102		(9.5535,9.5585]	9.555	9.77389
(10.775,10.78]	10.7788	11.2428		(9.5585,9.5635]	9.56018	9.43591
(10.78,10.785]	10.7819	10.6863		(9.5835,9.5885]	9.5847	8.85174
(10.785,10.79]	10.7858	11.5132		(9.5885,9.5935]	9.58891	10.3185
(10.8,10.805]	10.8028	11.0851		(9.5935,9.5985]	9.59614	9.23034
(10.805,10.81]	10.8053	10.5285		(9.5985,9.6035]	9.60172	9.53969
(10.81,10.815]	10.8141	8.51779		(9.6135,9.6185]	9.61633	9.83538
(10.82,10.825]	10.8205	9.39342		(9.6185,9.6235]	9.62017	8.97473
(10.825,10.83]	10.8277	10.6942		(9.6235,9.6285]	9.6254	9.00091
(10.83,10.835]	10.8326	10.3187		(9.6285,9.6335]	9.62855	8.29279
(10.845,10.85]	10.846	11.4881		(9.6335,9.6385]	9.63539	9.57457
(10.85,10.855]	10.8548	11.156		(9.6435,9.6485]	9.64427	10.5379
(10.855,10.86]	10.8568	10.9324		(9.6485,9.6535]	9.65268	9.56973
(10.86,10.865]	10.8604	10.906		(9.6535,9.6585]	9.65489	9.44377
(10.865,10.87]	10.8688	10.8689		(9.6585,9.6635]	9.66157	9.10911
(10.87,10.875]	10.8742	10.9029		(9.6635,9.6685]	9.66372	10.0886
(10.875,10.88]	10.8768	9.75558		(9.6685,9.6735]	9.66948	9.69353
(10.88,10.885]	10.8833	10.2976		(9.6735,9.6785]	9.67397	9.67852
(10.885,10.89]	10.8877	11.0792		(9.6785,9.6835]	9.68149	9.81975
(10.89,10.895]	10.8919	11.8229		(9.6835,9.6885]	9.68652	10.3344
(10.9,10.905]	10.905	10.474		(9.6885,9.6935]	9.69072	10.9129
(10.905,10.91]	10.9074	11.2689		(9.7035,9.7085]	9.70654	10.9373
(10.91,10.915]	10.9103	11.038		(9.7085,9.7135]	9.71243	10.4971
(10.915,10.92]	10.9153	11.1455		(9.7135,9.7185]	9.71671	9.48371
(10.92,10.925]	10.9211	11.0175		(9.7185,9.7235]	9.71973	9.65331
(10.925,10.93]	10.9264	10.4746		(9.7235,9.7285]	9.72672	9.4155
(10.94,10.945]	10.944	10.5618		(9.7285,9.7335]	9.73116	10.2004
(10.95,10.955]	10.9544	11.2835		(9.7385,9.7435]	9.74079	9.1281
(10.955,10.96]	10.9572	10.5026		(9.7435,9.7485]	9.74756	10.3298
(10.965,10.97]	10.9675	11.6545		(9.7485,9.7535]	9.75067	10.1306
(10.97,10.975]	10.9702	10.9019		(9.7535,9.7585]	9.75819	10.2312
(10.975,10.98]	10.9767	11.1043		(9.7585,9.7635]	9.76309	10.0852
(10.985,10.99]	10.99	10.9287		(9.7635,9.7685]	9.76518	9.45211
(11.005,11.01]	11.0059	12.059		(9.7685,9.7735]	9.77321	8.77241
(11.01,11.015]	11.0105	10.0778		(9.7785,9.7835]	9.78218	9.57884
(11.02,11.025]	11.0244	10.8833		(9.7835,9.7885]	9.78438	9.09295
(11.025,11.03]	11.0288	11.1097		(9.7885,9.7935]	9.78912	9.67752
(11.03,11.035]	11.0317	11.5893		(9.7935,9.7985]	9.79435	10.1649
(11.035,11.04]	11.0359	10.8201		(9.7985,9.8035]	9.79957	9.65992
(11.045,11.05]	11.0455	11.2017		(9.8035,9.8085]	9.80493	9.08429
(11.05,11.055]	11.0515	11.3919		(9.8185,9.8235]	9.82145	10.3569
(11.055,11.06]	11.0576	11.5511		(9.8435,9.8485]	9.84592	8.50718
(11.06,11.065]	11.0631	11.215		(9.8485,9.8535]	9.85165	9.43283
(11.075,11.08]	11.0755	10.4346		(9.8535,9.8585]	9.8563	9.80971
(11.08,11.085]	11.0845	11.5483		(9.8585,9.8635]	9.85946	10.3809
(11.085,11.09]	11.0886	11.2285		(9.8635,9.8685]	9.864	10.4844
(11.09,11.095]	11.0945	11.3182		(9.8735,9.8785]	9.87721	9.72468
(11.095,11.1]	11.0974	11.3533		(9.8835,9.8885]	9.88616	8.9516
(11.105,11.11]	11.1085	11.4513		(9.8885,9.8935]	9.89166	10.1144
(11.11,11.115]	11.114	10.1469		(9.8935,9.8985]	9.89517	10.294
(11.125,11.13]	11.1288	11.0482		(9.8985,9.9035]	9.90083	9.78084
(11.135,11.14]	11.1369	11.7365		(9.9035,9.9085]	9.90593	9.98723
(11.14,11.145]	11.1435	11.3789		(9.9235,9.9285]	9.92455	9.12304
(11.145,11.15]	11.1485	11.7525		(9.9285,9.9335]	9.93063	10.8138
(11.15,11.155]	11.1514	10.4922		(9.9335,9.9385]	9.93607	10.2747
(11.155,11.16]	11.1583	10.7252		(9.9385,9.9435]	9.94167	10.8634
(11.16,11.165]	11.1611	10.8911		(9.9435,9.9485]	9.94711	10.2316
(11.175,11.18]	11.1767	10.9182		(9.9585,9.9635]	9.96072	10.1025
(11.18,11.185]	11.1836	11.3956		(9.9735,9.9785]	9.97569	10.493
(11.185,11.19]	11.1882	11.2076		(9.9785,9.9835]	9.98142	9.97647
(11.19,11.195]	11.1912	11.7382		(9.9885,9.9935]	9.99214	9.7624
(11.195,11.2]	11.1978	10.4689		(9.9985,10.004]	9.9999	9.52938
(11.2,11.205]	11.2009	12.0037		(10.004,10.009]	10.0081	10.4462
(11.205,11.21]	11.2083	11.1064		(10.019,10.024]	10.021	10.3147
(11.21,11.215]	11.2138	10.5161		(10.024,10.029]	10.0253	10.2894
(11.22,11.225]	11.223	10.9804		(10.044,10.049]	10.0472	9.21989
(11.225,11.23]	11.2266	11.357		(10.049,10.054]	10.0516	9.96888
(11.24,11.245]	11.2426	11.2122		(10.054,10.059]	10.0565	9.08953
(11.245,11.25]	11.2454	11.7762		(10.064,10.069]	10.0667	9.13485
(11.255,11.26]	11.2597	10.5451		(10.069,10.074]	10.0731	9.21974
(11.285,11.29]	11.2887	10.8782		(10.079,10.084]	10.0807	10.0431
(11.29,11.295]	11.291	11.8739		(10.114,10.119]	10.1153	10.3532
(11.31,11.315]	11.3123	10.6995		(10.119,10.124]	10.1209	10.1806
(11.335,11.34]	11.337	10.1554		(10.124,10.129]	10.1252	10.8732
(11.35,11.355]	11.3551	10.8403		(10.134,10.139]	10.1384	11.1916
(11.355,11.36]	11.3586	12.0098		(10.144,10.149]	10.1443	9.95934
(11.38,11.385]	11.3836	11.3933		(10.149,10.154]	10.1492	10.8609
(11.41,11.415]	11.4146	11.5585		(10.159,10.164]	10.1629	10.4603
(11.42,11.425]	11.423	11.4915		(10.169,10.174]	10.1705	10.5168
(11.425,11.43]	11.4271	11.8913		(10.174,10.179]	10.1768	10.2797
(11.43,11.435]	11.4322	9.07801		(10.184,10.189]	10.1864	10.0232
(11.44,11.445]	11.4407	12.0208		(10.194,10.199]	10.194	10.294
(11.46,11.465]	11.4605	12.5523		(10.204,10.209]	10.207	10.0589
(11.475,11.48]	11.478	11.7874		(10.209,10.214]	10.2105	9.97799
(11.48,11.485]	11.4815	11.1978		(10.219,10.224]	10.2207	10.0215
(11.495,11.5]	11.4987	10.6607		(10.224,10.229]	10.2273	9.75971
(11.505,11.51]	11.5087	12.2415		(10.234,10.239]	10.2372	9.78758
(11.515,11.52]	11.5193	11.1152		(10.254,10.259]	10.2538	10.4737
(11.545,11.55]	11.5475	11.2957		(10.259,10.264]	10.2635	9.3938
(11.56,11.565]	11.5625	11.6377		(10.264,10.269]	10.2641	11.8104
(11.595,11.6]	11.5963	12.2802		(10.269,10.274]	10.2704	8.94086
(11.61,11.615]	11.6105	11.4478		(10.284,10.289]	10.2865	9.61888
(11.615,11.62]	11.6178	12.5639		(10.294,10.299]	10.2955	9.19858
(11.62,11.625]	11.6215	10.6971		(10.299,10.304]	10.2987	9.62886
(11.625,11.63]	11.6255	11.8168		(10.339,10.344]	10.3428	10.6127
(11.63,11.635]	11.6312	10.7287		(10.344,10.349]	10.3453	10.503
(11.65,11.655]	11.652	11.7816		(10.349,10.354]	10.3493	10.7875
(11.655,11.66]	11.656	10.9517		(10.354,10.359]	10.3554	10.8543
(11.66,11.665]	11.6638	12.6588		(10.359,10.364]	10.3619	10.5503
(11.68,11.685]	11.6834	12.087		(10.364,10.369]	10.3675	10.5005
(11.695,11.7]	11.6977	12.1434		(10.369,10.374]	10.3705	10.0375
(11.705,11.71]	11.7072	11.9888		(10.374,10.379]	10.3741	10.0068
(11.715,11.72]	11.7173	11.4127		(10.379,10.384]	10.3834	11.5239
(11.72,11.725]	11.7214	11.6506		(10.384,10.389]	10.3869	10.4464
(11.73,11.735]	11.7311	11.6398		(10.394,10.399]	10.3942	11.1416
(11.74,11.745]	11.7408	12.4258		(10.404,10.409]	10.4044	11.3303
(11.8,11.805]	11.804	11.7747		(10.429,10.434]	10.43	10.0131
(11.805,11.81]	11.8074	12.7645		(10.434,10.439]	10.4354	10.7332
(11.81,11.815]	11.8113	12.2862		(10.479,10.484]	10.4834	10.6693
(11.835,11.84]	11.8361	11.8595		(10.504,10.509]	10.5054	10.3448
(11.845,11.85]	11.8481	11.5019		(10.514,10.519]	10.5153	10.9632
(11.85,11.855]	11.8507	11.6493		(10.519,10.524]	10.5202	10.4583
(11.855,11.86]	11.8571	12.6843		(10.554,10.559]	10.5566	10.6848
(11.86,11.865]	11.8624	10.7373		(10.559,10.564]	10.5608	10.5439
(11.875,11.88]	11.8759	10.7381		(10.569,10.574]	10.5685	10.573
(11.88,11.885]	11.8826	12.4091		(10.584,10.589]	10.5871	10.9596
(11.925,11.93]	11.9253	12.3122		(10.594,10.599]	10.5952	10.873
(11.93,11.935]	11.933	12.5957		(10.599,10.604]	10.6006	10.7651
(11.94,11.945]	11.9422	11.9787		(10.629,10.634]	10.6291	9.54661
(11.95,11.955]	11.9526	11.7772		(10.639,10.644]	10.6423	10.683
(11.96,11.965]	11.9629	12.4122		(10.649,10.654]	10.6524	11.5191
(11.97,11.975]	11.9711	11.5024		(10.704,10.709]	10.704	10.9468
(12,12.005]	12.003	12.0032		(10.719,10.724]	10.7186	11.2689
(12.01,12.015]	12.0148	11.2585		(10.734,10.739]	10.737	10.2281
(12.02,12.025]	12.0223	11.924		(10.739,10.744]	10.7418	10.1573
(12.03,12.035]	12.035	12.3257		(10.749,10.754]	10.7489	12.527
(12.035,12.04]	12.0388	11.9627		(10.779,10.784]	10.7832	10.7559
(12.04,12.045]	12.0438	12.2785		(10.789,10.794]	10.7892	10.7979
(12.05,12.055]	12.0519	11.2023		(10.794,10.799]	10.7951	11.3234
(12.055,12.06]	12.0589	12.1136		(10.804,10.809]	10.8081	9.32669
(12.08,12.085]	12.0833	12.1379		(10.814,10.819]	10.816	10.5383
(12.09,12.095]	12.0932	11.8469		(10.849,10.854]	10.8511	10.8475
(12.105,12.11]	12.1099	11.0615		(10.859,10.864]	10.8612	10.6454
(12.14,12.145]	12.1412	12.4771		(10.879,10.884]	10.8821	10.8685
(12.18,12.185]	12.1822	11.6321		(10.894,10.899]	10.8963	10.5519
(12.19,12.195]	12.1918	12.3355		(10.929,10.934]	10.9322	10.1787
(12.215,12.22]	12.2154	12.4068		(10.934,10.939]	10.9363	10.7698
(12.235,12.24]	12.237	12.2589		(10.989,10.994]	10.9923	10.0644
(12.25,12.255]	12.2517	11.8592		(11.004,11.009]	11.0048	11.8126
(12.285,12.29]	12.2871	12.4017		(11.034,11.039]	11.035	11.2363
(12.32,12.325]	12.3219	12.6818		(11.054,11.059]	11.0566	11.8422
(12.33,12.335]	12.3333	12.7377		(11.064,11.069]	11.0677	10.6505
(12.345,12.35]	12.3469	12.965		(11.079,11.084]	11.0817	10.6925
(12.36,12.365]	12.3637	11.6869		(11.129,11.134]	11.1316	11.808
(12.375,12.38]	12.3781	13.7149		(11.159,11.164]	11.1618	12.0358
(12.4,12.405]	12.4036	13.7116		(11.264,11.269]	11.2675	11.3089
(12.405,12.41]	12.4097	12.8966		(11.289,11.294]	11.289	11.0733
(12.425,12.43]	12.4276	13.2563		(11.319,11.324]	11.3211	10.7329
(12.435,12.44]	12.4397	13.595		(11.374,11.379]	11.3754	11.852
(12.465,12.47]	12.4689	12.9087		(11.389,11.394]	11.3892	12.0021
(12.505,12.51]	12.5056	12.6468		(11.414,11.419]	11.4159	10.9637
(12.51,12.515]	12.5117	10.9133		(11.459,11.464]	11.4602	13.1286
(12.515,12.52]	12.5163	12.375		(11.464,11.469]	11.4667	11.3107
(12.535,12.54]	12.5374	12.9565		(11.479,11.484]	11.4804	12.6212
(12.57,12.575]	12.5732	12.6483		(11.489,11.494]	11.4933	12.8325
(12.595,12.6]	12.596	12.6187		(11.604,11.609]	11.6047	11.3815
(12.65,12.655]	12.6511	13.0601		(11.684,11.689]	11.687	11.9396
(12.71,12.715]	12.7112	13.6149		(11.689,11.694]	11.691	12.0096
(12.715,12.72]	12.7152	13.8534		(11.714,11.719]	11.7179	12.2038
(12.745,12.75]	12.7453	13.9323		(11.719,11.724]	11.7217	12.2075
(12.76,12.765]	12.7619	13.6286		(11.854,11.859]	11.8557	11.6739
(12.775,12.78]	12.7773	12.9507		(11.939,11.944]	11.9387	12.3078
(12.805,12.81]	12.8074	12.7634		(11.999,12.004]	12.0032	11.9247
(12.85,12.855]	12.8552	12.5974		(12.049,12.054]	12.0515	13.2482
(12.855,12.86]	12.8588	12.102		(12.264,12.269]	12.2644	11.8921
(12.88,12.885]	12.885	14.4818		(12.479,12.484]	12.4805	13.1828
(12.945,12.95]	12.946	13.9965		(12.564,12.569]	12.5643	13.3039
(12.95,12.955]	12.9537	12.1525		(12.779,12.784]	12.7818	13.4699
(13.025,13.03]	13.0269	12.0875		(12.789,12.794]	12.7919	13.7386
(13.06,13.065]	13.0618	13.1952		(12.994,12.999]	12.9936	13.4015
(13.115,13.12]	13.1192	13.1325
(13.27,13.275]	13.2703	14.4409
(13.305,13.31]	13.3085	13.8073

## Sheet: Table S7
Table S7. Underlying data for Figure 8 in supporting information S4
Scope 1				Scope 2
log_scope1_emissions_bin	avg_log_scope1_emissions	avg_predictions		log_scope2_emissions_bin	avg_log_scope2_emissions	avg_predictions
(13.535,13.54]	13.5397	14.6259		(12.616,12.621]	12.6214	12.6368
(13.695,13.7]	13.6953	14.0386		(13.521,13.526]	13.5243	11.8277
(13.785,13.79]	13.7874	13.9694		(13.656,13.661]	13.6603	13.3832
(13.82,13.825]	13.8215	14.1138		(13.761,13.766]	13.763	13.604
(13.87,13.875]	13.8711	14.2395		(13.766,13.771]	13.7677	13.0052
(13.875,13.88]	13.878	14.246		(13.801,13.806]	13.8043	13.0412
(13.88,13.885]	13.8821	13.8843		(13.856,13.861]	13.8602	13.3889
(13.89,13.895]	13.8906	14.0016		(13.861,13.866]	13.8616	13.5463
(13.895,13.9]	13.8964	14.2679		(13.866,13.871]	13.87	13.2365
(13.92,13.925]	13.9201	13.9518		(13.871,13.876]	13.8756	13.2412
(13.925,13.93]	13.9271	13.8317		(13.881,13.886]	13.8832	13.3885
(13.935,13.94]	13.9391	13.9531		(13.886,13.891]	13.8897	13.5851
(13.94,13.945]	13.9398	14.3459		(13.916,13.921]	13.9167	13.5734
(13.955,13.96]	13.9577	14.0889		(13.921,13.926]	13.9248	13.2405
(13.97,13.975]	13.9705	13.8085		(13.936,13.941]	13.9389	13.4393
(14.02,14.025]	14.0244	14.3212		(13.956,13.961]	13.9596	13.1244
(14.025,14.03]	14.0267	13.7277		(13.971,13.976]	13.9742	12.7883
(14.03,14.035]	14.0323	14.6758		(14.031,14.036]	14.0357	13.431
(14.045,14.05]	14.0459	14.3614		(14.036,14.041]	14.0384	13.0479
(14.05,14.055]	14.0537	14.1788		(14.041,14.046]	14.0447	11.206
(14.075,14.08]	14.0754	15.4159		(14.056,14.061]	14.0603	13.776
(14.105,14.11]	14.1094	14.4414		(14.066,14.071]	14.0692	13.682
(14.12,14.125]	14.1224	14.3466		(14.131,14.136]	14.1326	13.8304
(14.125,14.13]	14.1258	14.2905		(14.141,14.146]	14.1451	13.1364
(14.15,14.155]	14.1542	14.0045		(14.146,14.151]	14.1496	13.7726
(14.16,14.165]	14.1639	15.6236		(14.181,14.186]	14.1838	14.7752
(14.18,14.185]	14.1818	14.3542		(14.211,14.216]	14.2153	13.7453
(14.29,14.295]	14.2916	14.4498		(14.336,14.341]	14.3395	13.3261
(14.31,14.315]	14.3119	14.0863		(14.361,14.366]	14.3636	13.4045
(14.32,14.325]	14.3229	15.6983		(14.396,14.401]	14.4007	12.9929
(14.34,14.345]	14.3444	13.8346		(14.411,14.416]	14.4133	14.0977
(14.355,14.36]	14.3554	14.7916		(14.416,14.421]	14.4188	14.1843
(14.36,14.365]	14.3602	15.0084		(14.426,14.431]	14.4287	13.6021
(14.365,14.37]	14.3689	13.7886		(14.471,14.476]	14.4727	13.6612
(14.405,14.41]	14.4075	14.5006		(14.531,14.536]	14.5342	13.5429
(14.46,14.465]	14.4614	14.653		(14.746,14.751]	14.7498	13.6641
(14.65,14.655]	14.6504	14.7233		(14.761,14.766]	14.7628	14.4457
(14.66,14.665]	14.6618	14.7594		(15.086,15.091]	15.0888	11.6944
(14.865,14.87]	14.8695	14.0498		(15.241,15.246]	15.2448	14.826
(14.945,14.95]	14.9477	15.0503
(15.08,15.085]	15.0845	15.4315
